# Supplementary material for: Origin and Fates of TERT Gene Copies in Polyploid Plants
Source: Int J Mol Sci. 2021 Feb 11;22(4):1783. doi: 10.3390/ijms22041783 (PMC7916837; doi:10.3390/ijms22041783)
Supplement: Supplementary file 1 [file ijms-22-01783-s001.zip]

Archive with 4 entries (4 files):
- Appendix_A3_exons10-12TERT.fasta
- Supplementary_material_final.pdf
- Appendix_A1.fasta
- Appendix_A2_9exonTERT.fasta
