# Supplementary material for: Origin and Fates of TERT Gene Copies in Polyploid Plants
Source: Int J Mol Sci. 2021 Feb 11;22(4):1783. doi: 10.3390/ijms22041783 (PMC7916837; doi:10.3390/ijms22041783)
Supplement: Supplementary file 1 [file ijms-22-01783-s001.zip › Appendix_A3_exons10-12TERT.fasta]

>N_sylvestris_TERTc
AATGTGCTGCGGTTAGGTAGCAATTTTTTCTTGCAATCTGTTGGTATACCTCAAGGGAGTGTTTTGTCCTCTATGCTCTGCTCTTTGTATTTAGGACATCTCGAGAAGTCAGTAATATTTCCATTCCTTGACAAAGCTTGTGAACCTGCCCC-TGGATTTCCTTCGGAGGAATGTTTTCTCGATGATACAGCTTCAGGATGTGCTCACCTCGTAATGTGTAAACCTAGCTATCTGTTACTTAGATTTATTGATGACTTGCTTTTCATCTCAACCTCAAAGGAACAGGCTTCTAGGTTCTTCTCACGGTTGCAGAGAGGGTTTCGAGCCTACAACTGCGACATGAACAAAAAGAAATTTGGAATGAACTTTCAGATAAACACTATACCAGATCTGAGATCAGATAGATTGTATGTGGTTGAAGATGGAACCTCATTTCTTCGGTGGAGTGGACTTTTTATCAACTGCTCAACGTTGGAAATTCAGGCAGATTACACGAGGTCAGCTATCTTCCTAGTGGCAACATGGCATCACTTGAGGATTTCATATGAGCTGTTATTTTGTTTGTT-CTGGTGCTTCCTAACGTTTATATCATGATAAAGGGGAGTTACTACCAT--------GCCTAGTCGATCGAAATGGTTGTCGCAACCATCATTTTATTTAGCATACTCGGTATTAAACTGACCTTATTTGGCTATCAAGTACTCGTTAAAACTTGTTAACTTAATGTTTAGGAAGTTTGGCAATTAGCAATGTTTCCCTCTGCATGATTGTTTGTACTCTTCTTTCTAACTGACTTTCTCAATGCTCAAGGTACTTGATTTAATCAGTAGATATCTATTGATGTGATCCTTTTTCA--CAGGTATTTGAATTTCCCGCTGAGTTCAACACTCACTGTGGGCTGGCTAAATAAACCAGGCCGTGACTTAAAGGTTAAGCTGTGCGGTTATCTGAGACCGAAATGCCATCCTATATTCTATGATTCTAACATAAACTCAGCAGCTGTGGTCAGACTCAACATTTATCAAGCTTTTCTTTTGTGTGCCATGAAGTTCCATTGCTACATCTTT-GATTTATCAAGCATATGTAGATTCAGCACCAAATTTTATGCAGCTGCTTTGGGAAAATCATTGAGGTATGAAATATTTAGTACATCATCATTGGTGCGATTTGGTGCTCTTTATACACTGG------ATCTACATTGGAACACAGGCACTTCAATTATTTTAAATCTTAGCTCTGCTAGAGCTCTAAATGAAAGGGATTAGGGGCAAGGGAGAGTGCATCAGTATTTA--CATTCTTAATCTT-ATTGTACTCCTGTTACTGTTGACATCATGCTGCTTTTCTTTTACTTCATTTTTCTCA-CTAGGTATATGACAAAGCTC---ATCAAGAGGAGGATGTTCTCCTTCAAAAC-TGGTTCAGATTTTCGTCCAATTCTCGAAGTGGGGAAAGGTGAAATCGAATGGCTTGGATTAACTGCTTATATTCGCGTTTTGAAGAGGAAACAATCAAGATATAAGGAATTGTTACGTGTATTAGATTCTAAGCTCATGGCGCTTGGTAAGCAAGAAAGTACATTATCAGTATTACAAGAAGCCACAGATGATAAGCGTTCCTCTATACTATGGAAGATTAAGTATTGACA
>N_nudic_TERT/Cs
AATGTGCTGCGGTTAGGTAGCAATTTTTTCTTGCAATCTGTTGGTATACCTCAAGGGAGTGTTTTGTCCTCTATGCTCTGCTCTTTGTATTTAGGACATCTCGAGAAGTCAGTAATATTTCCATTCCTTGACAAAGCTTGTGAACCTGCCCC-TGGATTTCCTTCGGAGGAATGTTTTCTCGATGATACAGCTTCAGGATGTGCTCACCTCGTAATGTGTAAACCTAGCTATCTGTTACTTAGATTTATTGATGACTTGCTTTTCATCTCAACCTCAAAGGAACAGGCTTCTAGGTTCTTCTCACGGTTGCAGAGAGGGTTTCGAGCCTACAACTGCGACATGAACAAAAAGAAATTTGGAATGAACTTTCAGATAAACACTATACCAGATCTAAGATCAGATAGATCGTATGTGGTTGAAGATGGAACCTCATTTCTTCGGTGGAGTGGACTTTTTATCAACTGCTCAACGTTGGAAATTCAGGCAGATTACACGAGGTCAGCTATCTTCCTAGTGGCAACATGGCATCACTTGAGGATTTCA--TGAGCTGTTATTTTGTTTGTT-CTGGTGCTTCCTAACGTTTATATCATGATAAAGGGGAGTTACTACTAT--------GCCTAGTCGATCGAAATGTTTGTTGCAACCATCATTTTATTTAGCATACTCGGTATTAAACTGACCTTATTTGGCTATCAAGTACTCGTTAAAACTTGCTAACTTAATGTTTAGGAAGTTTGGCAATTAGCAATGTTTCCCACTGCATGATTGTTTGTACTCTTCTTTCTAAATGACTTTCTCAATGCTCGAGATACTTGATTTAATCAGTAGATATCTATTGATGTGATTCTTTTTCC--CAGGTATTTGAATTTCCCGCTGAGTTCAACACTCACTGTGGGCTGGCTAAATAAACCAGGCCGTGACTTAAAGGTTAAGCTGTGCGGTTATCTGAGACCGAAATGCCATCCTATATTCTATGATTCTAACATAAACTCAGCAGCTGTGGTCAGACTCAACATTTATCAAGCTTTTCTTTTGTGTGCCATGAAGTTTCATTGCTACATCTTT-GATTTATCAAGCATATGTAGATTCAGCACCAAATTTTATGCAGCTGCTTTGGGAAAATCATTGAGGTATGAAATATTTAGTACATCATCATTGGTGTGATTTGGTGCTCTTTATACACTGG------ATCTACATTGGAACACAGGCACTTCAATTATTTTAAATCTTAGCTCTGCTTGAGCTCTAAATGAAAGGGATTAGGGGCAAGGGAGAGTGCATCAGTATTTA--CATTCTTAATCTT-ATTGTACTCCTGTTATTGTTGACATCATGCTGCTTTGCTTTTACTTCATTTTTCTCA-CTAGGTATATGACAAAGCTC---ATCAAGAGGAGGATGTTCTCCTTCAAAAC-TGGTTCAGATTTTCGTCCAATTCTCGAAGTGGGGAAAGGTGAAATCGAATGGCTCGGATT---------------------------------------------------------------------------------------------------------------------------------------------------------------------------
>N_tabacum_TERT/Cs
AATGTGCTGCGGTTAGGTAGCAATTTTTTCTTGCAATCTGTTGGTATACCTCAAGGGAGTGTTTTGTCCTCTATGCTCTGCTCTTTGTATTTAGGACATCTCGAGAAGTCAGTAATATTTCCATTCCTTGACAAAGCTTGTGAACCTGCCCC-TGGATTTCCTTCGGAGGAATGTTTTCTCGATGATACAGCTTCAGGATATGCTCACCTCGTAATGTGTAAACCTAGCTATCTGTTACTTAGATTTATTGATGACTTGCTTTTCATCTCAACCTCAAAGGAACAGGCTTCTAGGTTCTTCTCACGGTTGCAGAGAGGGTTTCGAGCCTACAACTGCGACATGAACAAAAAGAAATTTGGAATGAACTTTCAGATAAACACTATACCAGATCTGAGATCAGATAGATTGTATGTGGTTGAAGATGGAACCTCATTTCTTCGGTGGAGTGGACTTTTTATCAACTGCTCAACGTTGGAAATTCAGGCAGATTACACGAGGTCAGCTATCTTCCTAGTGGCAACATGGCATCACTTGAGGATTTCATATGAGCTGTTATTTTGTTTGTT-CTGGTGCTTCCTAACGTTTATATCATGATAAAGGGGAGTTACTACCAT--------GCCTAGTCGATCGAAATGGTTGTCGCAACCATCATTTTATTTAGCATACTCGGTATTAAACTGACCTTATTTGGCTATCAAGTACTCGTTAAAACTTGTTAACTTAATGTTTAGGAAGTTTGGCAATTAGCAATGTTTCCCTCTGCATGATTGTTTGTACTCTTCTTTCTAACTGACTTTCTCAATGCTCAAGGTACTTGATTTAATCAGTAGATATCTATTGATGTGATCCTTTTTCA--CAGGTATTTGAATTTCCCGCTGAGTTCAACACTCACTGTGGGCTGGCTAAATAAACCAGGCCGTGACTTAAAGGTTAAGCTGTGCGGTTATCTGAGACCGAAATGCCATCCTATATTCTATGATTCTAACATAAACTCAGCAGCTGTGGTCAGACTCAACATTTATCAAGCTTTTCTTTTGTGTGCCATGAAGTTCCATTGCTACATCTCT-GATTTATCAAGCATATGTAGATTCAGCACCAAATTTTATGCAGCTGCTTTGGGAAAATCATTGAGGTTTGAAATATTTAGTACATCATCATTGGTGCGATTTGGTGCTCTTTATACACTGG------ATCTACATTGGAACACAGGCACTTCAATTATTTTAAATCTTAGCTCTGCTAGAGCTCTAAATGAAAGGGATTAGGGGCAAGGGAGAGTGCATCAGTATTTA--CATTCTTAATCTT-ATTGTACTCCTGTTACTGTTGACATCATGCTGCTTTTCTTTTACTTCATTTTTCTCA-CTAGGTATATGACAAAGCTC---ATCAAGAGGAGGATGTTCTCCTTCAAAAC-TGGTTCAGATTTTCGTCCAATTCTCGAAGTGGGGAAAGGTGAAATCGAATGGCTTGGATTAACTGCTTATATTCGCGTTTTGAAGAGGAAACAATCAAGATATAAGGAATTGTTACGTGTATTAGATTCTAAGCTCATGGCGCTTGGTAAGCAAGAAAGTACATTATCAGTATTACAAGAAGCCACAGATGATAAGCGTTCCTCTATACTATGGAAGATTAAGTATTGACA
>N_sylvestris_TERT/D
AATGTGCTGCGGTTAGGTAGCAAATTTTTCTTGCAATCTGTTGGTATACCTCAAGGGAGTGTTTTGTCCTGTCAACTCTGCTCTTTGTATTTAGGACATCTCGAGAAGTCAGTAATATTTCCATTCCTTGACAAAGCTTGTGGACCTGCCCCCTGGATTTCCTTCAGAGGAATGTTTTCTTGATGGTACAGCTTCAGGATGTGCTCACCTCATAATGTGTAAACCTAGCTATCTGTTACTTAGATTTATTGATGACTTGCTTTTCATCTCAACCTCAAAGGAACAGGCTTCTAGGTTCTTCTCACGGTTGCAGAGAGGGTTTCGAGCCTACAACTGCGACATGAACAAAAAGAAATTTGGAATGAACTTTAAGATAAGCACTATACCAGATCTGAGATCGGATAGATTGTATGTGGTTGAAGATGGAACCTCATTTCTTCGGTGGAGTGGACTATTTATCAACTGCTCAACGT-GGAAATTCAGGCAGATTACACAAGGTCAGCTATCTTCCTAGTGGCAATATGGCATCACTTGTGGATTTCATATGAGCTGTTATTTTGTTTGTT-CTGGTGCTTCCTAATGTTTATATCATGATAAAGGGGAGTTACTACCATAGTACCATGCCTAGTCGATCGAAATGGTTGTCGCAACCACCATTTTATTTAGCATACTCGGTATTAAACTGACCTTATTTGGCTATCAATTACTCATTAAAACTTGTTAACTTAATGTTTAGGAAGCTTGGCAATTAGCAATGTTTCCCTCTGCATGATTGTTTGTACTCTTCTTTCTAACCGACTTTCTCAATGCTCAGGGAATTTGATTGAATCAGTAGATATTTATTGATGTGATCCTTTTTCA--CAGGTATTTGAATTTCCCTCTGAGTTCAACACTCACTGTTGGCTGGCTAAATAAACCAGGCCGTGACTTGAGGGTTAAGCTGTGTGGTTATCTGAGACCGAAATGCCATCCTATATTCTATGATTCTAACATAAACTCAGCAGCTGTGGTCAGACTCAACATTTATCAAGCTTTTCTTTTGTGTGCCATGAAGTTCCATTGCTACATCTCT-GATTTATCAAGCATATGTAGATTCAGCACCAAATTTTATGCAGATGCTTTTGGAAAATCATTGAGGTATGAAATATTTAGTACACCATCATTGGGGCGATTTCGTGCTCTTTATACACTGGTGATGGATCTACATTGGAACACAGCCACTTCAATTATTTTAAATCTAACCTCTGCTAGAGCTCTAAATGAAAGGGATTAGGGGCAAGGGAGAGTGCATCAGTATTTA--CATTCTTAATCTT-ATTGTACTCCAGTTACTGTTGACATCATGCTGCTTTGCTTTTACTTCATTTTTCTCATCTAGGTATATGAAAAAGCTCATGATCAAGAGGAGGATGTTCTCCTTCAAAACATGGTTCAGATTTTCGTCCAATTCTTGAAGCGGGGAAAGGTGAAATCGAATGGCTCGGATTAACTGCTTATATTCATGTGTTGAAGAGGAAATAGTCAAGGTATAAGGAGTTGTTACGTGTATTAGATAGATTCTAAGCTCGT-----------------------------------------------------------------------------------------
>N_nudic_TERT/D
AATGTGCTGCGGTTAGGTAGCAAATTTTTCTTGCAATCTGTTGGTATACCTCAAGGGAGTGTTTTGTCCTCTAAACTCTGCTCTTTGTATTTAGGACATCTCGAGAAGTCAGTAATATTTCCATTCCTTGACAAAGCTTGTGGACCTGCCCC-TGGATTTCCTTCAGAGGAATGTTTTCTTGATGATACAGCTTCAGGATGTGCTCACCTCATAATGTGTAAACCTAGCTATCTGTTACTTTGATTTATTGACGACTTGCTTTTCATCTCAACCTCAAAGGAACAGGCTTCTAGGTTCTTCTCACGGTTGCAGAAAGGGTTTCGAGCCTACAACTGCGACATGAACAAAAAGAAATTTGGAATGAACTTTCAGATAAGCACTATACCAGATCTGTTATCGGATAGATTGTATGTGGTTGAAGATGGAACCTCATTTCTTCAGTGGAGTGGACTATTTATCAACTGCTCAACCTTGGAAATTCAGGCAGATTACACAAGGTCAGCTATCTTCCTAGTGGCAATATGGCATCACTTGTGGATTTCATAT----------TTTGTTTGTT-CTGGTGCTTCCTAATGTTTATATCATGATAATGGGAAGTTACTACCATAGTACCATGCCTAGTCGATCGAAATGGTTGTCGCAACCACCATTTTATTTAGCATACTCGTTATTAAACTGACCTTATTTGGCTATCAATTACTCATTAAAACTTGTTAACTTAATGTTTAGGAAGTTTGGCACTTAGCAATGTTTCCCTCTGCATGATTGTTTGTACTCTTCTTTCTAACCAACTTTCTCAATGCTCACAGAATTTGATTGAATCGGTTGATATTTATTGATGTGATCCTTTTTCA--CAGGTATCTGAATTTC--------------------TGTTGGCTGGCTAAATAAACCAGGCCGTGACTTAAGGGTTAAGTTGTGCAGTTATCTGAGACCGAAAGGTCATCCTATATTCTATGATTCTAACATAAACTCAGCAGCTGTGGTCAGAATCAACATTTATCAAGCTTTTCTTTTGTGTGCCATGAAGTTCCATTGCTACATCTCT-GATTTATCAAGCATATGTAGATTCAGCACCAAATTTTATGCAGATGCTTTGGGAAAATCATTGAGGTATGAAATATTTAGTACACCATCATTGGGGCGATTTGGTGCTCTTTATACACGGGTGATGGATCTACATTGGAACACAGCCACTTCAATTATTTTAAATCTAAGCTCTGCTAGAGCTCTAAATGAAAGGGATTAGGGGCAAGGGAGAGTGCATCAGTATTTATACATTCTTAATCTT-ATTGTACTCCTGTTACTTTTGACATCATGATGCTTTGCTTTTACTTCATTTTTCTCATCTAGGTATGTGAAAAAGTTC---ATCAAGAGGAGGATGTTCTCCTTCAAAAC-TGGTTCAGATTTTCGTCCAATTCTTGAAGTGGGGAAAGGTGAAATCGAATGGCTCGGATT---------------------------------------------------------------------------------------------------------------------------------------------------------------------------
>N_tabacum_TERT/D
AATGTGCTGCGGTTAGGTAGCAAATTTTTCTTGCAATCTGTTGGTATACCTCAAGGGAGTGTTTTGTCCTGTCAACTCTGCTCTTTGTATTTAGGACATCTCGAGAAGTCAGTAATATTTCCATTCCTTGACAAAGCTTGTGGACCTGCCCCCTGGATTTCCTTCAGAGGAATGTTTTCTTGATGGTACAGCTTCAGGATGTGCTCACCTCATAATGTGTAAACCTAGCTATCTGTTACTTAGATTTATTGATGACTTGCTTTTCATCTCAACCTCAAAGGAACAGGCTTCTAGGTTCTTCTCACGGTTGCAGAGAGGGTTTCGAGCCTACAACTGCGACATGAACAAAAAGAAATTTGGAATGAACTTTAAGATAAGCACTATACCAGATCTGAGATCGGATAGATTGTATGTGGTTGAAGATGGAACCTCATTTCTTCGGTGGAGTGGACTATTTATCAACTGCTCAACGT-GGAAATTCAGGCAGATTACACAAGGTCAGCTATCTTCCTAGTGGCAATATGGCATCACTTGTGGATTTCATATGAGCTGTTATTTTGTTTGTT-CTGGTGCTTCCTAATGTTTATATCATGATAAAGGGGAGTTACTACCATAGTACCATGCCTAGTCGATCGAAATGGTTGTCGCAACCACCATTTTATTTAGCATACTCGGTATTAAACTGACCTTATTTGGCTGTCAATTACTCATTAAAACTTGTTAACTTAATGTTTAGGAAGCTTGGCAATTAGCAATGTTTCCCTCTGCATGATTGTTTGTACTCTTCTTTCTAACCGACTTTCTCAATGCTCAGGGAATTTGATTGAATCAGTAGATATTTATTGATGTGATCCTTTTTCA--CAGGTATTTGAATTTCCCTCTGAGTTCAACACTCACTGTTGGCTGGCTAAATAAACCAGGCCGTGACTTGAGGGTTAAGCTGTGCGGTTATCTGAGACCGAAATGCCATCCTATATTCTATGATTCTAACATAAACTCAGCAGCTGTGGTCAGACTCAACATTTATCAAGCTTTTCTTTTGTGTGCCATGAAGTTCCATTGCTACATCTCT-GATTTATCAAGCATATGTAGATTCAGCACCAAATTTTATGCAGATGCTTTTGGAAAATCATTGAGGTATGAAATATTTAGTACACCATCATTGGGGCGATTTCGTGCTCTTTATACACTGGTGATGGATCTACATTGGAACACAGCCACTTCAATTATTTTAAATCTAACCTCTGCTAGAGCTCTAAATGAAAGGGATTAGGGGCAAGGGAGAGTGCATCAGTATTTA--CATTCTTAATCTT-ATTGTACTCCAGTTACTGTTGACATCATGCTGCTTTGCTTTTACTTCATTTTTCTCATCTAGGTATATGAAAAAGCTCATGATCAAGAGGAGGATGTTCTCCTTCAAAACATGGTTCAGATTTTCGTCCAATTCTTGAAGCGGGGAAAGGTGAAATCGAATGGCTCGGATTAACTGCTTATATTCATGTGTTGAAGAGGAAACAGTCAAGGTATAAGGAGTTGTTACGTGTATTAGATAGATTCTAAGCTCGT-----------------------------------------------------------------------------------------
>N_obtusif_TERT
AATATGCTGCGGTTGGGTAGCAATTTTTTCTTGCAATCTGTTGGTATACCTCAAGGGAGTGTTTTGTCCTCTATGCTCTGCTCTTTGTATTTAGGACATCTCGAGAAGTCAGTAATATTTCCATTCCTTGACAAAGCTTGTGAACCTGCCCC-TGGATTTCCTTCAGAGGAATGTTTTCTTGATGATACAGCTTCAGGAGGTGCTCACCTCGTAACGTGTAAACCTAGTTATCTGTTACTTAGATTTATTGATGACTTGCTTTTCATCTCAACCTCAAAGGAACAGGCTTCTGGGTTCTTCTCACGGTTGCAGAGAGGGTTTCGAGCCTACAACTGCCACATGAACAAAAAGAAATTTGGAATGAACTTTCAGATAAACACTATACCAGATCTGAGATCGGATAGATTGTATGTGGTTGAAGATGGAACCTCATTTCTTCGGTGGAGTGGACTATTTATCAACTGCTCAACGTTGGAAATTCAGGCAGATTACACGAGGTCAGCTATCTTCCTAGTGGCAACATGGCATCACTTGTGGATTTCATATGAGCTGTTATTTTGTTTTTTTCTGGTGCTTCTTAACGTTTATATCATGATAAAGGGGAGTTACTACCAT--------GCCTAGTCGATCGAAATGGTTGTCGTGACCACCATTTTATTTAGCATACTCGGTATTAAACCTACCTTATTTGGCTATCAATTGCTCATTAAAACTTGTTAACTTAATGTTTAGGAAGTTTGGCAATGAGCAATATCTCCCTCTGCATGATTGTTTGTACTCTCCTTTCTAACTGACTTTCTTAGTGCTCTAGGAATTTGATTTAATCAGTAGATATTTGTTGATGTGATCCTTTTTCTAGCAGGTATTTGAATTTCCCGCTGAGTTCAACCCTCACTGTTGGCTGGCTAAATAAACCAGGCCGTGACTTAAAGGTTAAGCTGTGCGGTTATCTGAGACCGAAATGTCATCCTATATTCTATGATTCTAACATAAACTCAGCAGCTGTGGTCAGACTCAACATTTATCAATCTTTTCTTTTGTGTGCCATGAAGTTCCATTGCTACATCTCT-GATTTATCCAGCATATGTAGATTCAGCACCAAATTTTATGCAGATGCTTTGGGAAAATCATTGAGGTATGAAACATTTAGTACATCATTATTGGTGCGATTTGGTGCTCTTTACATACTGGTGGTGGATCTAAATTGGAACACAGCCTCTTCAATTATTTTAAATCTAAGCTCTGCTAGAGCTCTAAATGAAAGGGGTTGGGGGCAAGGGAGAGTGCATCAGTATT-A--CATTCTTAATCTTTATTGTACTCCTGTTATTGTTGACGTCATGCTGCTTTGCTTTTACTTCATTTTTCTCA-CTAGGTATATGAAAAAGCTC---ATCAAGAGGAGGATGTTCTCCTTCAAAAC-TGGTTCAGATTTTCGTCCAATTCTTGAAGTGGGGAAAGGTGAAATTGAATGGCTTGGATTAACTGCTTATATTCGTGTGTTGAAGAGGAAACAGTCAAGGTATAAGGAGTTGTTACGTGTATTAGAGTCTAAGCTCATGGCGCTTGGTAAGCAAGAAAGTACATTATCTGTATTACAAGAAGCCACAGATGATAAGCGTTCCTCTATACTATGGAAGATAAAGTATTGACA
>N_nudic_TERT/O
AATGTGCTGCGGTTAGGTAGCAATTTGTTTTTGCAATCTGTTGGTATACCTCAGGGGAGTGTTTTGTCCTCTATGCTCTGCTCTTTGTATTTAGGACATCTCGAGAAATCGGTAATATTTCCATTCCTTGACAAAGCTTGTGGACCTGCCCC-TGGATTTCCTTCAGAGGAATGTTTTCTTGATGATACAGCTTCAGGAGGTGCTCACCTCGTAACGTGTAAACCTAGCTATCTGTTACTTAGATTTATTAATGACTTGCTTTTCATCTCAACCTCAAAGGAACAGGCTTCTGGGTTCTTCTCACGGTTGCAGAGAGGGTTTCGAGCCTACAACTGCCACATGAACAAAAAGAAATTTGGAATGAACTTTCAGATAATC----TATCAGATCTGAGATCGGATAGATTGTATGTGGTTGAAGATGGAACCTCATTTCTTCGGTGGAGTGGACTATTTATCAACTGCTCAACGTTGGAAATTCAGACAGATTACACAAGGTCAGCTATCTTCCTAGTGGCAACATGGCATCACTTGTGGATTTCATATGAGCTGTTATTTTGTTTTTT-CTGGTGCTTCTTAACGTTTATATCATGATAAAGGGGAGTTACTACCAT--------GCCTAGTCGATCAAAATGGTTGTCGCAACCACCATTTTATTTAGCATACTCGGTATTAAACTTGCCTTATTTGGCTATCAATTACTCATTAAAACTTGTTAACTTAATGTTTAGGAAGTTTGGCAATGAGCAATATCTCCCTCTGCATGATTGTTTGTACTCTCCTTCCTAACTGACTTTCTCAATGCTCAAGGAATTTGATTTAATCAGTAGATGTTTGTTGATGTGATCCTTTTTTTAGCAGGTATTTGAATTTCCCGCTGAGTTCAACCCTCACTGTTGGCTGGCTAAATAAACCAGGCCGTGACTTAAAGGTTAAGCTG--CGGTTATCTGAGACCGAAATGTCATCCTATATTCTATGATTCTAACATAAACTCAGCAGCTGTGGTCAGACTCAACATTTATCAAGCTTTTCTTTTGTGTGCCATGAAGTTCCATTGCTACATATCTTGATTTATCCAGCATCTGTAGATTCAGCACCAAATTTTATGCAGATGCTTTGGGAAAATCATTGAGGTATGAAACATTTAGCACATCATCATTGGTGCAGTTTGGTGCTCTTTACATACTGGTGGTGGATCTAAATTGGAACACGGCCTCTTCAATTATTTTAAATCTAAGCTCTGCTAGAGATCTAGATGAAAGGGGTTGGGG-CAAGGGAGAGTGCATCAGTATTTA--CATTCTTAATCTT-ATTGTACTCCTGTTATTGTTGACATCATACTGCTTTGCTTTTACTTCATTTTTCTCA-CTAGGTATATGAAA--GCTC---ATCAAGAGGAGGGTGTTCTCCTTCAAAAC-TGGTTCAGATTTTCGTCCAATTCTTGAAGTGGGGAAAGGTGAAATCGAATGGCTCGGA-----------------------------------------------------------------------------------------------------------------------------------------------------------------------------
>N_tomento_TERT
AATGTGCTGCGGTTAGGTAGCAATTTTTTCTTGCAATCTGTTGGTATACCTCAAGGGAGTGTTTTGTCCTCTATGCTCTGCTCTTTGTATTTAGGACATCTCGAGAAGTCAGTAATATTTCCATTCCTTGACAAAGCTTGTGAACCTGCCCC-TGGATTTCCTTCAGAGGGATGTTTTCTTGATGATACAGCTTCAAGATGTGCTCACCTCGAAATGTGTAAACCTAGCTATCTGTTACTTAGATTTATTGATGACTTGCTTTTCATTTCAACCTCAAAGGAACAGGCTTCTAGGTTCTTCTCACGGTTGCAGAGAGGGTTTCGAGCCTACAACTGCGACATGAACAAAAAGAAATTTGGAATGAACTTTCAGATAAACACTATACCAGATCTGAGATCGGATAGATTGTATGTGGTTGAAGATGGAACCTCATTTCTTCGGTGGAGTGGACTATTTATCAACTGCTCAACGTTGGAAATTCAGGCAGATTACACGAGGTCAGCTATCTTCCTAGTGGCAACATGGCATCACTTGTGGATTTCATATGAGCTGTTATTTTGTTTTTT-CTGGTGCTTCTTAACGTTTATATCATGATAAAGGGGAGTTACTACCAT--------GCCTAGTCGATCGAAATGGTTGTCGCAACCACCATTTTATTTAGCATATTCGGAATTAAACTTACCTTATTTGGCTATCAATTAGTCATTAAAACTTGTTAACTTAATGTTTAGGAAGTTAGGCAATTAGCAATATCTCCCTCTGCATGATTGTTTGTACT--CCTTTCTAACTGATTTTCTCAATGCTCAAGGAATTTGATTTAACCAGTAGATATTTGTTGATGTGATCCTTTTTCTAGCAGGTATTTGAATTTCCCACTGAGTTCAACCCTCACTGTTGGCTGGCTAAATAAACCAGGCCGTGACTTAAAGGTTAAGCTGTGCGGTTATCTGAGACCGAAATGCCATCCTATATTCTATGATTCTAACATAAACTCAGCAGCTGTGGTCAGACTCAACATTTATCAAGCTTTCCTTTTGTGTGCCATGAAGTTCCATTGCTACATCTCT-GATTTATCCAGCATATGTAGATTCAGCACCAAATTTTATGCAGATGCTTTGGGAAAATCATTGAGGTATGAAACATTTAGTACATCATCATTGGTGCGATTTGGTGCTCTTTATATACTGGTGGTGGATCTAAATTGGAACACAGCCTCTTCAATTATTTTAAATCTAAGCTCTGCTAGAGTTCTAAATGAAAGGGGTTGGGGGCAAGGGAGAGTGCATCAGTATTTA--CATTCTTAATCTT-ATTGTACTCCTGTTATTGTTGACATCATGCTGCTTTGCTTTTAACTCATTTTTCTCA-CTAGGTATATGAAAAAGCTC---ATTAAGAGGAGGATGTTCTCCTTCAAAAC-TGGTTTAGATTGTCGTCCAATTCTTGAATTGGGGAAAGGTGAAATCGAATGGCTCGGATTAACTGCCTATATTCGTGTGTTGAAGAGGAAACAATCAAGATATAAGGAGTTGTTACGTGTATTAGATTCTAAGCTCATGGCGCTTGGTAAGCAAGAAAGTACATTATCAGTACTACAAGAAGCCACAGATGATAAGTGTTCCTCTATACTATGGAAGATTAAGTATTGACA
>N_tabacum_TERT/Ct
AATGTGCTGCGGTTAGGTAGCAATTTTTTCTTGCAATCTGTTGGTATACCTCAAGGGAGTGTTTTGTCCTCTATGCTCTGCTCTTTGTATTTAGGACATCTCGAGAAGTCAGTAATATTTCCATTCCTTGACAAAGCTTGTGAACCTGCCCC-TGGATTTCCTTCAGAGGGATGTTTTCTTGATGATACAGCTTCAAGATGTGCTCACCTCGAAATGCGTAAACCTAGCTATCTGTTACTTAGATTTATTGATGACTTGCTTTTCATCTCAACCTCAAAGGAACAGGCTTCTAGGTTCTTCTCACGGTTGCAGAGAGGGTTTCGAGCCTACAACTGCGACATGAACAAAAAGAAATTTGGAATGAACTTTCAGATAAACACTATACCAGATCTGAGATCGGATAGATTGTATGTGGTTGAAGATGGAACCTCATTTCTTCGGTGGAGTGGACTATTTATCAACTGCTCAACGTTGGAAATTCAGGCAGATTACACGAGGTCAGCTATCTTCCTAG---CAACATGGCATCACTTGTGGATTTCATATAAGCTGTTATTTTGTTTTTT-CTGGTGCTTCTTAACGTTTATATCATGATAAAGGGGAGTTACTACCAT--------GCCTAGTCGATCGAAATGGTTGTCGCAACCACCATTTTATTTAGCATACTTGGAATTAAACTTAATTTATTTGGCTATCAATTAGTCATTAAAACTTGTTAACTTAATGTTTAGGAAGTTAGGCAATTGGCAATATCTCCCTCTGCATGATTGTTTGTACTCTCCTTTCTAACTGATTTTCTCAATGCTCAAGGAATTTGATTTAATCAGTAGATATTTGTTGATGTGATCCTTTTTCTAGCAGGTATTTGAATTTCCCACTGAGTTCAACCCTCACTGTTGGCTGGCTAAATAAACCAGGCCGTGACTTAAAGGTTAAGCTGTGCGGTTATCTGAGACCGAAATGCCATCCTATATTCTATGATTCTAACATAAACTCAGCAGCTGTGGTCAGACTCAACATTTATCAAGCTTTTCTTTTGTGTGCCATGAAGTTCCATTGCTACATCTCT-GATTTATCAAGCATATGTAGATTCAGCACCAAATTTTATGCAGATGCTTTGGGAAAATCATTGAGGTATGAAACATTTAGTACATCATCATTGGTGCGATTTGGTGCTCTTTATATACTGGTGGTGGATCTAAATTGGAACACAGCCTCTTCAATTATTTTAAATCTCAGCTCTGCTAGAGTTCTAAATGAAAGGGGTTGGGGGCAAGGGAGAGTGCATCAGTATTTA--CATTCTTAATCTT-ATTGTACTCCTGTTATTGTTGACATCATGCTGCTTTGCTTTTAACTCATTTTTCTCA-CTAGGTATATGAAAAAGCTC---ATCAAGAGGAGGATGTTCTCCTTCAAAAC-TGGTTCAGATTGTCGTCCAATTCTTGAATTGGGGAAAGGTGAAATCGAATGGCTCGGATTAACTGCCTATATTCGTGTGTTGAAGAGGAAACAATCAAGATATAAGGAGTTGTTACGTGTATTAGATTCTAAGCTCATAGCGCTTGGTAAGCAAGAAAGTACATTATCAGTACTACAAGAAGCCACAAATGATAAGCGTTCCTCTATACTATGGAAGATTAAGTATTGACA
