# Supplementary material for: Origin and Fates of TERT Gene Copies in Polyploid Plants
Source: Int J Mol Sci. 2021 Feb 11;22(4):1783. doi: 10.3390/ijms22041783 (PMC7916837; doi:10.3390/ijms22041783)
Supplement: Supplementary file 1 [file ijms-22-01783-s001.zip › Appendix_A1.fasta]

>MG242421 NalaTERT45ex[organism=Nicotiana alata] TERT sequenced PCR product from N. alata, from exon 4 to exon 5, partial sequence, 591 bp
ACGAGGGATTAAGGAATATTTTTCTTGAGCCTTCAACTGCTTACACTTCCTTTGACGCTGCCATTTATACTGTCTTTTACGCTTTCCACACAAAGAAGTATGTGTAACTGAGTAAAATTGGCCTTCCCTAGATGGAAGCACGTCACTACAAGCAGATTTTGTAGTTTCTGTAGATAACTTCTCCACGGTACAATTTTTCCTGCAGCAACAGGCATGGAAATATAATCCCTACAATTGCAGCCAATCCAGCTAGCAGAATTTACAGTAGCGACGTCAGGACACAAACCTAATGCACATCTTTTTCCTCATTGATGAGTAAACTTCATCTACACTTCTCTTTTTCCTAGATTCTGGGATTAGCAATAAACTTTCACAATAATTCAAACAATGTGGCACTCAGATCTACTACAATGAAGTATGTTGAGCATATATGAAGAGAAATTTGAACTTAATCAAATTCAAAACCCCTCAAAAGAACAAGTTTCTGAAACTAGTTACCAGGATGAAGTAATGAAGGCTTATAGGTAGTGGCAGATACATGCAGGAGAGATTTTCGGCGTAAGTCACAGATGGGAACTCCAGCCACCTGAC
>MG545647  Nnudi1012_DsTERT clone from N. nudicaulis inherited from N. sylvestris (TERT_D) ancestral genome donor, exon 10-12, partial sequence, 1453 bp
CAATGTGCTGCGGTTAGGTAGCAAATTTTTCTTGCAATCTGTTGGTATACCTCAAGGGAGTGTTTTGTCCTCTAAACTCTGCTCTTTGTATTTAGGACATCTCGAGAAGTCAGTAATATTTCCATTCCTTGACAAAGCTTGTGGACCTGCCCCTGGATTTCCTTCAGAGGAATGTTTTCTTGATGATACAGCTTCAGGATGTGCTCACCTCATAATGTGTAAACCTAGCTATCTGTTACTTTGATTTATTGACGACTTGCTTTTCATCTCAACCTCAAAGGAACAGGCTTCTAGGTTCTTCTCACGGTTGCAGAAAGGGTTTCGAGCCTACAACTGCGACATGAACAAAAAGAAATTTGGAATGAACTTTCAGATAAGCACTATACCAGATCTGTTATCGGATAGATTGTATGTGGTTGAAGATGGAACCTCATTTCTTCAGTGGAGTGGACTATTTATCAACTGCTCAACCTTGGAAATTCAGGCAGATTACACAAGGTCAGCTATCTTCCTAGTGGCAATATGGCATCACTTGTGGATTTCATATTTTGTTTGTTCTGGTGCTTCCTAATGTTTATATCATGATAATGGGAAGTTACTACCATAGTACCATGCCTAGTCGATCGAAATGGTTGTCGCAACCACCATTTTATTTAGCATACTCGTTATTAAACTGACCTTATTTGGCTATCAATTACTCATTAAAACTTGTTAACTTAATGTTTAGGAAGTTTGGCACTTAGCAATGTTTCCCTCTGCATGATTGTTTGTACTCTTCTTTCTAACCAACTTTCTCAATGCTCACAGAATTTGATTGAATCGGTTGATATTTATTGATGTGATCCTTTTTCACAGGTATCTGAATTTCTGTTGGCTGGCTAAATAAACCAGGCCGTGACTTAAGGGTTAAGTTGTGCAGTTATCTGAGACCGAAAGGTCATCCTATATTCTATGATTCTAACATAAACTCAGCAGCTGTGGTCAGAATCAACATTTATCAAGCTTTTCTTTTGTGTGCCATGAAGTTCCATTGCTACATCTCTGATTTATCAAGCATATGTAGATTCAGCACCAAATTTTATGCAGATGCTTTGGGAAAATCATTGAGGTATGAAATATTTAGTACACCATCATTGGGGCGATTTGGTGCTCTTTATACACGGGTGATGGATCTACATTGGAACACAGCCACTTCAATTATTTTAAATCTAAGCTCTGCTAGAGCTCTAAATGAAAGGGATTAGGGGCAAGGGAGAGTGCATCAGTATTTATACATTCTTAATCTTATTGTACTCCTGTTACTTTTGACATCATGATGCTTTGCTTTTACTTCATTTTTCTCATCTAGGTATGTGAAAAAGTTCATCAAGAGGAGGATGTTCTCCTTCAAAACTGGTTCAGATTTTCGTCCAATTCTTGAAGTGGGGAAAGGTGAAATCGAATGGCTCGGATT
>MG242410 Nnudi1012_O [organism=Nicotiana nudicaulis]TERT clone from N. nudicaulis inherited from N. obtusifolia (TERT_O) ancestral genome donor, exon 10-12, partial sequence, 1465 bp
TCAATGTGCTGCGGTTAGGTAGCAATTTGTTTTTGCAATCTGTTGGTATACCTCAGGGGAGTGTTTTGTCCTCTATGCTCTGCTCTTTGTATTTAGGACATCTCGAGAAATCGGTAATATTTCCATTCCTTGACAAAGCTTGTGGACCTGCCCCTGGATTTCCTTCAGAGGAATGTTTTCTTGATGATACAGCTTCAGGAGGTGCTCACCTCGTAACGTGTAAACCTAGCTATCTGTTACTTAGATTTATTAATGACTTGCTTTTCATCTCAACCTCAAAGGAACAGGCTTCTGGGTTCTTCTCACGGTTGCAGAGAGGGTTTCGAGCCTACAACTGCCACATGAACAAAAAGAAATTTGGAATGAACTTTCAGATAATCTATCAGATCTGAGATCGGATAGATTGTATGTGGTTGAAGATGGAACCTCATTTCTTCGGTGGAGTGGACTATTTATCAACTGCTCAACGTTGGAAATTCAGACAGATTACACAAGGTCAGCTATCTTCCTAGTGGCAACATGGCATCACTTGTGGATTTCATATGAGCTGTTATTTTGTTTTTTCTGGTGCTTCTTAACGTTTATATCATGATAAAGGGGAGTTACTACCATGCCTAGTCGATCAAAATGGTTGTCGCAACCACCATTTTATTTAGCATACTCGGTATTAAACTTGCCTTATTTGGCTATCAATTACTCATTAAAACTTGTTAACTTAATGTTTAGGAAGTTTGGCAATGAGCAATATCTCCCTCTGCATGATTGTTTGTACTCTCCTTCCTAACTGACTTTCTCAATGCTCAAGGAATTTGATTTAATCAGTAGATGTTTGTTGATGTGATCCTTTTTTTAGCAGGTATTTGAATTTCCCGCTGAGTTCAACCCTCACTGTTGGCTGGCTAAATAAACCAGGCCGTGACTTAAAGGTTAAGCTGCGGTTATCTGAGACCGAAATGTCATCCTATATTCTATGATTCTAACATAAACTCAGCAGCTGTGGTCAGACTCAACATTTATCAAGCTTTTCTTTTGTGTGCCATGAAGTTCCATTGCTACATATCTTGATTTATCCAGCATCTGTAGATTCAGCACCAAATTTTATGCAGATGCTTTGGGAAAATCATTGAGGTATGAAACATTTAGCACATCATCATTGGTGCAGTTTGGTGCTCTTTACATACTGGTGGTGGATCTAAATTGGAACACGGCCTCTTCAATTATTTTAAATCTAAGCTCTGCTAGAGATCTAGATGAAAGGGGTTGGGGCAAGGGAGAGTGCATCAGTATTTACATTCTTAATCTTATTGTACTCCTGTTATTGTTGACATCATACTGCTTTGCTTTTACTTCATTTTTCTCACTAGGTATATGAAAGCTCATCAAGAGGAGGGTGTTCTCCTTCAAAACTGGTTCAGATTTTCGTCCAATTCTTGAAGTGGGGAAAGGTGAAATCGAATGGCTCGGA
>MG242409 Nnudi1012_Cs[organism=Nicotiana nudicaulis]TERT clone from N. nudicaulis inherited from N. sylvestris (TERT_C) ancestral genome donor, exon 10-12, partial sequence, 1465 bp
TCAATGTGCTGCGGTTAGGTAGCAATTTTTTCTTGCAATCTGTTGGTATACCTCAAGGGAGTGTTTTGTCCTCTATGCTCTGCTCTTTGTATTTAGGACATCTCGAGAAGTCAGTAATATTTCCATTCCTTGACAAAGCTTGTGAACCTGCCCCTGGATTTCCTTCGGAGGAATGTTTTCTCGATGATACAGCTTCAGGATGTGCTCACCTCGTAATGTGTAAACCTAGCTATCTGTTACTTAGATTTATTGATGACTTGCTTTTCATCTCAACCTCAAAGGAACAGGCTTCTAGGTTCTTCTCACGGTTGCAGAGAGGGTTTCGAGCCTACAACTGCGACATGAACAAAAAGAAATTTGGAATGAACTTTCAGATAAACACTATACCAGATCTAAGATCAGATAGATCGTATGTGGTTGAAGATGGAACCTCATTTCTTCGGTGGAGTGGACTTTTTATCAACTGCTCAACGTTGGAAATTCAGGCAGATTACACGAGGTCAGCTATCTTCCTAGTGGCAACATGGCATCACTTGAGGATTTCATGAGCTGTTATTTTGTTTGTTCTGGTGCTTCCTAACGTTTATATCATGATAAAGGGGAGTTACTACTATGCCTAGTCGATCGAAATGTTTGTTGCAACCATCATTTTATTTAGCATACTCGGTATTAAACTGACCTTATTTGGCTATCAAGTACTCGTTAAAACTTGCTAACTTAATGTTTAGGAAGTTTGGCAATTAGCAATGTTTCCCACTGCATGATTGTTTGTACTCTTCTTTCTAAATGACTTTCTCAATGCTCGAGATACTTGATTTAATCAGTAGATATCTATTGATGTGATTCTTTTTCCCAGGTATTTGAATTTCCCGCTGAGTTCAACACTCACTGTGGGCTGGCTAAATAAACCAGGCCGTGACTTAAAGGTTAAGCTGTGCGGTTATCTGAGACCGAAATGCCATCCTATATTCTATGATTCTAACATAAACTCAGCAGCTGTGGTCAGACTCAACATTTATCAAGCTTTTCTTTTGTGTGCCATGAAGTTTCATTGCTACATCTTTGATTTATCAAGCATATGTAGATTCAGCACCAAATTTTATGCAGCTGCTTTGGGAAAATCATTGAGGTATGAAATATTTAGTACATCATCATTGGTGTGATTTGGTGCTCTTTATACACTGGATCTACATTGGAACACAGGCACTTCAATTATTTTAAATCTTAGCTCTGCTTGAGCTCTAAATGAAAGGGATTAGGGGCAAGGGAGAGTGCATCAGTATTTACATTCTTAATCTTATTGTACTCCTGTTATTGTTGACATCATGCTGCTTTGCTTTTACTTCATTTTTCTCACTAGGTATATGACAAAGCTCATCAAGAGGAGGATGTTCTCCTTCAAAACTGGTTCAGATTTTCGTCCAATTCTCGAAGTGGGGAAAGGTGAAATCGAATGGCTCGGATT
>MG242418 NarTERT9ex-U[organism=Nicotiana arentsii] TERT clone from N. arentsii inherited from N. undulata ancestral genome donor, exon 9, partial sequence, 774 bp
GGATATTTTGGTTCTTTTCTTCAATTGTTGTGCCACTGGTTCAAGCTAACTTTTACGTAACTGAAGCTGAGCATGAGAAACAAGATATATTTTATTATCGCAAGCCTACGTGGGAGAACATTATTTCCAAATTTGTGACTTGCTTGAGAGATCAAGGTTATCAAGAATTAAATGTTGGATCTGTCAAGAAAATAATATGGAATAGATCATTTGGTTTCTCAAAAGTTCGACTTTGTCCAAAAGGAAAGGGGGTAAGAATGCTGGCAAACCTTAAAGCATCGGCAAAGTTGCCTGTGAATCCTCCTTTGCAATCCAAAGGTCTGAGAAGAGTAGGTGTTGGTAGAAATGTTAAATGTTACAATTACAAATCTGTTAATGAAGTCCTCAAAGATTTGCACTTGGTGCTCAAACGTATAGTAGTAAATGAACCAGAGAGGTTGGGTTCATCTGTATTTGACTACAATGATGCATATAAAAGGCTTCTCCCTTTCTTATCACTCCTGAAGAGTGGTTTTTCTGTCAAACCTGGAGCTTTCATCATTGTATCAGACGTTGAAAAAGCTTTTGACTCTGTAGACCAAGATAAGCTACTGAGTGTGTTGGATGATCTCAATTTGGAGGATGAATATTTTTTAAGCAAAGTTGTTCAAGTTGTGTGCACTAAGAAATCATTGCGGATACCACAAAACTGGACATTAGTGAGTAAAGAGAATGCCCCTGACTCCGCTAATGCCAGGTCTTGTCTTCCCACTGGCTCATTGCATGGCATTCTTG
>MG242419 NarTERT9ex/W[organism=Nicotiana arentsii] TERT clone from N. arentsii inherited from N. wigandiodes ancestral genome donor, exon 9, partial sequence, 905 bp
TTCCAAGCTTGTTAAGCTACGAAGGTTTGAGAAGTTCACGCTCAAGCAGAGCATGAGGAAAATTAAACTATCTAGGTATCATCTACTATCAGATCAGTACTCCTTACTGAAACATAAAGTACTAGAGCACTGGATATTTTGGTTCTTTTCTTCAATTGTTGTGCCACTGGTTCAAGCTAACTTTTACGTAACTGAAGCTGAGCATGAGAAACAAGATATATTTTATTATCGCAAGCCTACGTGGGAGAACATTATTTCCAAATTTGTGACTTGCTTGAGAGATCAAGGTTATCAAGAATTAAATGTTGCATCTGTCAAGAAAATAATATGGAATAGATCATTTGGTTTCTCAAAAGTTCGACTTCGTCCAAAAGGCAAGGGGGTAAGAATGCTGGCAAACCTTAAAGCATCGGCAAAGTTGCCTGTGAATCCTCCTTTGCAATCCAAAGGTCTGGGAAAAGTAGGTGTTGGTAGAAATGTTAAATGTTACAATTACAAATCTGTTAATGAAGTCCTCAAAGATTTGCACTTGGTGCTCAAACGTATAGTAGTAAATGAACCAGAGAGGTTGGGTTCATCTGTATTTGACTACAATGATGCATATAAAAGGCTTCTCCCTTTCTTATCACTCCTGAAGAGTGGTTTTTCTGTCAAACCTGGAGTTTTCATCATTGTATCAGACGTTGAAAAAGCTTTTGACTCTGTAGACCAAGATAAGCTACTGAGTGTGCTGGAGGATCTCAATTTGGAGGAAGAATATTTTTTAAGCAAAGTTGTTCAAGTTGTGCGCACTAAGAAATCATTGCGGATACCACAAAACTGGACATTAGTGAGTAAAGAGAATGCCCCTGACTCCGCTAATGCCAGGTCTTGTCTTCCCACTGGCTCATTGCATGGCATTCTTG
>MG242425 NattenTERT45ex[organism=Nicotiana attenuata] TERT clone from N. attenuata from exon 4 to exon 5, partial sequence, 604 bp
TATCTGCCACTACCTATAAGCTTTCATTACTTCATCCTGGTAACTAGTTTCAGAAACTTGTTCTTTTGAGGGGCTTTGAATTTGATTAAGTTCAAATTTCTCTTAATATATGCTCAATATAGTTCATTGTAGTAGATTTGAGTGCCACATTGTTTGAATTATTGTGAAAGTTTATTGCTACTCCCAGAATCTAGGAAAAAGAGAAGTGTAGATGAAGTTTACTCATCAATGAGGAAAAAGATGTGCATTAGGTTTGTGTCCTGACGTTGTTACTGTAAATTCTGCTAGCTGGATTGGCTGCAATTGTAGGGATTATATTTTCCATGCCCTGTTGCTTCAGGAAAAATTGTGCCGCGGAGAAGTTATCTACAGAAACTACAAAATCTGCTTGTAGTGATGTGCTTCCATCTAGGGAAGGCCAATTTTACTCAATTACACACACCTCCTTGTGTGGAAAGCGTAAAAGACAGTATAAATGGGAGCGTCAAAGGAAGCGTAAGCAGTTGAAGGCTCAAGAAAAATATTCCTTAATCCCTTGTATGAATTCCAACACTAAGGACAACTGGCCGGGAGACCAGAATTGTGATGTAAGCTCAAATTCAGT
>MG242422 NcleveTERT45ex[organism=Nicotiana clevelandii] TERT sequenced PCR product from N. clevelandii, from exon 4 to exon 5, partial sequence, 607 bp
TATCTGCCACTACCTATAAGCTTTCATTACTTCATCCTGGTAACTAGTTTCAGAAACTTGTTCTTTTGAGGGGCTTTGAATTTGATTAAGTTCAAATTTCTCTTAATATATGCTCAATATAGTTCATTGTAGTAGATCTGAGTGCCACATTGTTTGAATTATTGTGAAAGTTTATTGCTACTCCCAGAATCTAGGAAAAAGAGAAGTGTAGATGAAGTTTACTCATCAACGAGGAAAAAGATGTGCATTAGGTTTGTGTCCTGACGTTGTTACTGTAAATTCTTCTAGCTGGATTGGCTGCAATTGTAGGGATTATATTTTCCATGCCCTGTTGCTTCAGGAAGAATTGTGCCGCGGAGAAGTTATCTACAGAAACTACAAAATCTGCTCGTAGTGATGTGATTCCATCTAGGGAAGGCCAATTTTACTCAATTACACACACCTCCTTGTGTGGAAAGCGTAAAAGACAGTATAAATGGCAGCGTCAAAGGAAGCGTAAGCAGTTGAAGGCTCAAGAAAAATATTCCTTAATCCCTTGTATGAATTCCAACACTAAGGACAACTGGCCGGGAGACCAGAAGTGTGATGTAAGCTCAAATTCAGTGCT
>MG242405 NnesTERT9ex-O[organism=Nicotiana nesophila] TERT clone from N.nesophila inherited from N. obtusifolia ancestral genome donor, exon 9, partial sequence, 799 bp
TTCCAAGCTTGTTAAGCTACGAAGGTTTGATAAGTTCACGCTCAAGCATAGCATGAGGAAAATTAAACTATCTAGGTATCATCTACTACCAGATCAGTACTCCTTACTGAAACATAAAATACTAGAGCACTGGATATTTTGGTTCTTTTCTTCAATTGTTGTGCCACTGGTTCAAGCTAACTTTTACGTAACTGAAGCTGAACATGAGAAACAAGAGATATTTTATTATCGCAAGCCTATGCGGGAGAACATTATTTCCAAATTTGTGACTTGCTTGAGAGATCAAGGTTATCAAGAATTAAATGTTGCATCTGTCAAGGAAATAATATGGAATAGATCATCTGGTTTCTCAAAAGTTCGAGTTTGTCCAAAAGGAAAGGGAGTAAGAATGCTGGCAAACCTTAAAGCATCGGCAAAGTTGCCTGTGAATCCTCCTGTGCAATCCAAAGGTCTGAGAAAAGTAGGTGTTGGTAGAAATGTTAAATGTTACAATGATGCATATAAAAGGCTTCTCCCTTTCTTATCACTCCTGAAGAGTGGTTTTTCTGTCAAACCTGGAGTTTTCATCGTTTTATCAGACGTTGAAAAAGCTTTTGACTCTGTCGACCAAGATAAGCTACTGTGCTGGATGATCTCAATTTGGAGGAAGAATATTTTTTAAGCAAAGTTGTTCAAGTTGTTAGCACTAAGAAATCATTGCGGATACCACAAAAATGGACATCAGTGAGTAAAGAGAATGCCCCTGGCTCTGCTAATGCCAGGTCTTGTCTTCCCACTGGCTCATTGCATGGCATTCTTG
>MG242406 NnesTERT9ex-S[organism=Nicotiana nesophila] TERT clone from N.nesophila inherited from N.sylvestris ancestral genome donor, exon 9, partial sequence, 905 bp
TTCCAAGCTTGTTAAGCTACGAAGGTTTGAGAAGTTCACGCTCAAGCAGAGCATGAGGAAAATTAAACTATCTAGGTATCATCTACTATCAGATCAGTACTCCTTACTGAAACATAAACTACTAGAGCACTGGATATTTTGGTTCTTTTCTTCAATTGTTGTGCCACTGGTTCAAGCTAACTTTTACGTAACTGAAGCTGAGCATGAGAAACAAGATATATTTTATTATCGCAAGCCTACGTGGGAGAACATTATTTCCAAATTTATGACTTGCTTGAGAAATCAAGGTTATCAAGAATTAAATGTTGCATCTGTCAAGAAAATAATATGGAATAGATCTTTTGGTTTCTCAAAAGTTCGACTTTGTCCAAAAGGAAAGGGGGTTAGAATGCTGGCTAACCTTAAAGCATCGGCAAAGTTGCCTGTGAATCCTCCATTGCAATCCAAAGGTCTGAGAAAAGTAGGTGTTGGTAGAAATGTTGAATGTTACAATTACAAATCTGTTAATGGAGTCCTCAAAGATTTGCACTTGGTGCTCAAACATACAGTAGTAAATGAACCAGAGAGGTTGGGTTCATCTGTATTTGACTACAATGATGCATATAAAAGGCTTCTCCCTTTCTTATCACTCCTGAAGAGTGGTTTTTCTGTCAAACCTGGAGTTTTCATCATTGTATCAGATGTTGAAAAAGCGTTTGATTCTGTAGACCAAGATAAGTTACTGAGTGTGCTGGATGATCTCAATTTGGAGAAAGAATATTTTTTAAGCAAAGTTGTTCAAGTTGTGTGCACTAAGAAATCATTGCGGATACCACAAAACTGGACATTAGTGAGTAAAGAGAATGCTCCCGACTCCGCCAATGCTAGGTCTTATCTTCCCACAGGCTCATTGCATGGCATTCTTG

>MG242404 NobTERT9ex[organism=Nicotiana obtusifolia] TERT clone from N. obtusifolia, exon 9, partial sequence, 905 bp
TTCCAAGCTTGTTAAGCTACGAAGGTTTGAGAAGTTCACGCTCAAGCAGAGCATGAGGAAAATTAAACTATCTAGGTATCATCTACTATCAGATCAGTACTCCTTACTGAAATATAAAGTACTAGAGCACTGGATATTTTGGTTCTTTTCTTCAATTGTTGTGCCACTGGTTCAAGCTAACTTTTACGTAACTGAAGCTGAGCATGAGAAACAAGAGATATTTTATTATCGCAAGCCTACGTGGGAGAACATTATTTCCAAATTTGTGACTTGCTTGAGAGATCAAGGTTATCAAGAATTAAATGTTGCATCTGTCAAGAAAATAATATGGAATAGATCATTTGGTTTCTCAAAAGTTCGACTTTGTCCAAAAGGAAAGGGGGTAAGAATGCTGGCAAACCTTAAAGCATCGGCAAAGTTGCCTGTGAATCCTCCTTTGCAATCCAAAGGTCTGAGAAAAGTAGGTGTTGGTAGAAATGTTAAATGTTACAATTACAAATCTGTTAATGAAGTCCTCAAAGATTTGCACTTGGTGCTCAAACGTATAGTAGTAAATGAACCAGAGAGGTTGGGTTCATCTGTATTTGACTACAATGATGCATATAAAAGGCTTCTCCCTTTCTTATCACTCCTGAAGAGTGGTTTTTCTGTCAAACCTGGAGTTTTCATCATTGTATCAGACGTTGAAAAAGCTTTTGACTCTGTCGACCAAGATAAGCTACTGAGTGTGCTGGATGATCTCAATTTGGAGGAAGAATATTTTTTAAGCAAAGTTGTTCAAGTTGTTAGCACTAAGAAATCATTGCGGATACCACAAAACTGGACATTAGTGAGTAAAGAGAATGCCCCTGACTCTGCTAATGCCAGGTCTTGTCTTCCCACTGGCTCATTGCATGGCATTCTTG
>MG242417 NobTERT1011ex[organism=Nicotiana obtusifolia] TERT clone from N. obtusifolia, from exon 10 to exon 11, partial sequence, 1024 bp
CAATGTGCTGCGGTTAGGTAGCAATTTTTTCTTGCAATCTGCTGGTATACCTCAAGGGAGTGTTTTGTCCTCTATGCTCTGCTCTTTGTATTTAGGACATCTCGAGAAGTCAGTAATATTTCCATTCCTTGACAAAGCTTGTGAACCTGCCCCTGGATTTCCTTCAGAGGAATGTTTTCTTGATGATACAGCTTCAGGAGGTGCTCACCTCGTAACGTGTAAACCTAGCTATCTGTTACTTAGATTTATTGATGACTTGCTTTTCATCTCAACCTCAAAGGAACAGGCTTCTGGGTTCTTCTCACGGTTGCAGAGAGGGTTTCGAGCCTACAACTGCCACATGAACAAAAAGAAATTTGGAATGAACTTTCAGATAAACACTATACCAGATCTGAGATCGGATAGATTGTATGTGGTTGAAGATGGAACCTCATTTCTTCGGTGGAGTGGACTATTTATCAACTGCTCAACGTTGGAAATTCAGGCAGATTACACGAGGTCAGCTATCTTCCTAGTGGCAACATGGCATCACTTGTGGATTTCATATGAGCTGTTATTTTGTTTTTTTCTGGTGCTTCTTAACCTTTATATCATGATAAAGGGGAGTTACTACCATGCCTAGTCGATCGAAATGGTTGTCGTGACCACCATTTTATTTAGCATACTCGGTATTAAACCTACCTTATTTGGCTATCAATTGCTCATTAAAACTTGTTAACTTAATGTTTAGGAAGTTTGGCAATGAGCAATATCTCCCTCTGCATGATTGTTTGTACTCTCCTTTCTAACTGACTTTCTTAGTGCTCTAGGAATTTGATTTAATCAGTAGATATTTGTTGATGTGATCCTTTTTCTAGCAGGTATTTGAATTTCCCGCTGAGTTCAACCCTCACTGTTGGCTGGCTAAATAAACCAGGCCGTGACTTAAAGGTTAAGCTGTGCGGTTATCTGAAACCGAAATGTCATCCTATATTCTATGATTCTAACATAAACTCAGCAGCTGTGGTCAGACTCAACATTTATC
>MG242411 NpanTERT9ex[organism=Nicotiana paniculata] TERT clone from N.paniculata, exon 9, partial sequence, 905 bp
TTCCAAGCTTGTTAAGCTACGAAGGTTTGAGAAGTTCACGCTCAAGCAGAGCATGAGGAAAATTAAACTATCTAGGTATCATCTACTATCGGATCAGTACTCCTTACTGAAACATAAAGTACTAGAGCTCTGGATTTTTTGGTTCTTTTCTTCAATTGTTGTGCCACTGGTTCAAGCTAACTTTTACGTAACTGAAGCTGAGCATGAGAAACAAGATATATTTTATTATCGCAAGCCTACGTGGGAGAACATTATTTCCAAATTTGTGACTTGCTTGAGAGATCAAGGTTATCAAGAATTAAATGTTGCATCTGTCAAGAAAATAATATGGAATAGATCATTTGGTTTCTCAAAAGTTCGACTTTGTCCAAAAGGAAAGGGGGTAAGAATGCTGGCAAACCTTAAAGCATCGGCAAAGTTGCCTGTGAGTCCTCCTTTGCAATCCAAATGTCTGAGAAAAGTAGGTGTTGGTAGAAATGTTAAATGTTACAATTACAAATCTGTTAATGAAGTCCTCAAAGATTTGCACTTGGTGCTCAAACGTATAGTAATAAATGAACCAGAAAGGTTGGGTTCATCTGTATTTGACTACAATGATGCATATAAAAGGCTTCTCCCTTTCTTATCACTCCTGAAGAGTGGTTTTTCTGTCAAACCTGGAGTTTTCATCATTGTATCAGACGTTGAAAAAGCTTTTGACTCTATAGACCAAGATAAGCTACTGAGTGTGCTGGATGATCTCAATTTGGAGGAAGAATATTTTTTAAGCAAAGTTGTTCAAGTTGTGTGCACTAAGAAATCATTGCGGATACCACAAAACTGGACATTAGTGAGTAAAGAGAATGCCCCTGACTCCGCTAATGCTGGGTCTTCTCTTCCCACTGGCTCATTGCATGGCATTCTTG
>MG242423 NquadTERT45ex[organism=Nicotiana quadrivalvis] TERT sequenced PCR product from N. quadrivalvis, from exon 4 to exon 5, partial sequence, 596 bp
TCCACTACCTATAAGCTTTCATTACTTCATCCTGGTAACTAGTTTCAGAAACTTCTTCTTTTGAGGGGCTTTGAATTTGATTAAGTTCAAATTTCTCTTAATATATGCTCAATATAGTTCATTGTAGTAGATCTGAGTGCCACATTGTTTGAATTATTGTGAAAGTTTATTGCTACTCCCAGAATCTAGGAAAAAGAGAAGTGTAGATGAAGTTTACTCATCAATGAGGAAAAAGATGTGCATTAGGTTTGTGTCCTGACGTTGTTACTGTAAATTCTGCTAGCTGGATTGGCTGCAATTGTAGGGATTATATTTTCCATGCCCTGTTGCTTCAGGAAAAATTGTGCCGCGGAGAAGTTATCTACAGAAACTACAAAATCTGCTTGTAGTGATGTGCTTCCATCTAGGGAAGGCCAATTTTACTCAATTACACACACCTCCTTGTGTGGAAAGCGTAAAAGACAGTATAAATGGCAACGTCAAAGGAAGCGTAAGCAGTTGAAGGCTCAAGAAAAATATTCCTTAATCCCTTGTATGAATTCCAACACTAAGGACAACTGGCCGGGAGACCAGAATTGTGATGTAAGCTCAAATTC
>MG242402 NrepTERT9ex-O[organism=Nicotiana repanda] TERT clone from N.repanda inherited from N. obtusifolia ancestral genome donor, exon 9, partial sequence, 798 bp
TCCAAGCTTGTTAAGCTACGAAGGTTTGATAAGTTCACGCTCAAGCATAGCATGAGGAAAATTAAACTATCTAGGTATCATCTACTACCAGATCAGTACTCCTTACTGAAACATAAAATACTAGAGCACTGGATATTTTGGTTCTTTTCTTCAATTGTTGTGCCACTGGTTCAAGCTAACTTTTACGTAACTGAAGCTGAACATGAGAAACAAGAGATATTTTATTATCGCAAGCCTATGCGGGTGAACATTATTTCCAAATTTGTGACTTGCTTGAGAGATCAAGGTTATCAAGAATTAAATGTTGCATCTGTCAAGGAAATAATATGGAATAGATCATTTGGTTTCTCAAAAGTTCGAGTTTGTCCAAAAGGAAAGGGAGTAAGAATGCTGGCAAACCTTAAAGCATCGGCAAAGTTGCCTGTGAATCCTCCTGTGCAATCCAAAGGTCTGAGAAAAGTAGGTGTTGGTAGAAATGTTAAATGTTACAATGATGCATATAAAAGGCTTCTCCCTTTCTTATCACTCCTGAAGAGTGGTTTTTCTGTCAAACCTGGAGTTTTCATCGTTTTATCAGACGTTGAAAAAGCTTTTGACTCTGTCGACCAAGATAAGCTACTGTGCTGGATGATCTCAATTTGGAGGAAGAATATTTTTTAAGCAAAGTTGTTCAAGTTGTTAGCACTAAGAAATCATTGCGGATACCACAAAACTGGACATCAGTGAGTAAAGAGAATGCCCCTGGCTCTGCTAATGCCAGGTCTTGTCTTCCCACTGGCTCATTGCATGGCATTCTTG
>MG242415 NrepTERT1011ex-O[organism=Nicotiana repanda] TERT clone from N.repanda inherited from N. obtusifolia ancestral genome donor, from exon 10 to exon 11, partial sequence, 1037 bp
CAATGTGCTGCGGTTAGGTAGCAATTTTTTCTTGCAATCTGTTGGTATACCTCAAGGGAGTGTTTTGTCCTCTATGCTCTGCTCTTTGTATTTAGGACATCTCGAGAAGTCGGTAATATTTCCATTCCTTGACAAAGCTTGTGAACCTGCCCCTGGATTTCCTTCAGAGGAATGTTTTCTTGATGATACAGCTTCAGGAGGTGCTCACCTCGTAACGTGTAAACCTAGCTATCTGTTACCTAGATTTATTGATGACTTGCTTTTCATCTCAACCTCAAAGGAACAGGCTTCTGGGTTCTTCTCACGGTTGCAGAGAGGATTTCGAGCCTACAACTGCCACATGAACAAAAAGAAATTTGGAATGAACTTTCAGATAAACACTATACCAGATCTGAGATCGGATAGATTATATGTGGTTGAAGATCGAACCTCATTTCTTCGGTGGAGTGGACTATTTATCAACTGCTCAACGTTGGAAATTCAGGCAGATTACACGAGGTCAGCTATCTTCCTAGTGGCAACATGGCATCACTTGTGGATTTCATATGAGCTGTTATTTTGTTTTTTCTGGTGCTTCTTAACCTTTATATCATGATAAAGGGGAGTTACTACCATGTCTAGTCGATCGAAATGGTTGTCTCAACCACCATTTTATTTAGCATACTCGGTATTAAACTTACCTTATTTGGCTATCAATTGCTCACTAAAACTTGTTAACTTAATGTTTTAGGAAGTTTGGCAATGAGCAATATCTCCCTCTGCATGATTGTTTGTACTCTCCTTTCTAACTGACTTTCTCAATGCTCAAGGAATTTGATTTAATCAGTAGATATTTGTTGATGTGATCCTTTTTCTAGCAGGTATTTGAATTTCCCGCTGAGTTCAATCCTCACTGTTGTCTGACTAAATAAACCAGGCCGTGACTTAAAGCTTAAGCTGTGCAATTATCTGAAACCGAAATGTCATCCTATATTCTATGATTCTAACATAAACTCAGCAGCTATGGTCAGACTCAACATTTATCAAGCTTTTCTTTT
>MG242403 NrepTERT9ex-S[organism=Nicotiana repanda] TERT clone from N.repanda inherited from N. sylvestris ancestral genome donor, exon 9, partial sequence, 905 bp
TTCCAAGCTTGTTAAGCTACGAAGGTTTGAGAAGTTCACGCTCAAGCAGAGCATGAGGAAAATTAAACTATCTAGGTATCATCTACTATCAGATCAGTGCTCCTTACTGAAACATAAACTACTAGAGCACTGGATATTTTGGTTCTTTTCATCAATTGTTGTGCCACTGGTTCAAGCTAACTTTTACGTAACTGAAGCTGAGCATGAGAAACAAGATATATTTTATTATCGCAAGCCTACGTGGGAGAACATTATTTCCAAATTTATGACTTGCTTGAGAAATCAAGGTTATCAAGAATTAAATGTTGCACCTGTCAAGAAAATAATATGGAATAGATCTTTTGGTTTCTCAAAAGTTCGACTTTGTCCAAAAGGAAAGGGGGTTAGAATGCTGGCTAACCTTAAAGCATCGGCAAAGTTGCCTGTGAATCCTCCATTGCAATCCAAAGGTCTGAGAAAAGTAGGTGTTGGTAGAAATGTTGAATGTTACAATTACAAATCTGTTAATGGAGTCCTCAAAGATTTGCACTTGGTGCTCAAACATACAGTAGTAAATGAACCAGAGAGGTTGGGTTCATCTGTATTTGACTACAATGATGCATATAAAAGGCTTCTCCCTTTCTTATCACTCCTGAAGAGTGGTTTTTCTGTAAAACCTGGAGTTTTCATCATTGTATCAGATGTTGAAAAAGCGTTTGATTCTGTAGACCAAGATAAGTTACTGAGTGTGCTGGATGATCTCAATTTGGAGAAAGAATATTTTTTAAGCAAAGTTGTTCAAGTTGTGTGCACTAAGAAATCATTGCGGATACCACAAAACTGGACATCAGTGAGTAAAGAGAATGCTCCCGACTCCGCCAATGCTAGGTCTTATCTTCCCACAGGCTCATTGCATGGCATTCTTG
>MG242416 NrepTERT1011ex-S[organism=Nicotiana repanda] TERT clone from N.repanda inherited from N. sylvestris ancestral genome donor, from exon 10 to exon 11, partial sequence, 1018 bp
CAATGTGCTGCGGTTAGGTAGCAATTTTTTCTTGCAATCTGTTGGCATACCTCAAGGGAGTGTTTTGTCCTCTATGCTCTGCTCTTTGTACTTAGGACATCTCGAGAAGTCAGTAATATTCCCATTCCTTGACAAAGCTTGTGAACCTGCCCCTGGATTTCCTTCGGAGGAATGTTTTCTCGATGATACAGCTTCAGGATGTGCTCACCTCGTAATGTGTAAACCTAGCTATCTGTTACTTAGATTTATTGATGACTTGCTTTTCATCTCAACCTCAAAGGAACAGGCTTCTAGGTTCTTCTCACGGTTGCAGAGAGGGTTTCGAGCCTACAACTGCGACATGAACAAAAAGAAATTTGGAATGAACTTTCAGATAAACGCTGTACCAGATCTGAGATCAGATAGATTGTATGTGGTTGAAGATGGAACCTCATTTCTTCGGTGGAGTGGACTTTTTATCAACTGCTCAACGTTGGAAATTCAGGCAGATTACACGAGGTCAGCTATCTTCCTAGTGGCAACATGGCATCACTTGAGGATTTCATATGAGCTGTTATTTTGTTTGTTCTGGTGCTTCCTAATGTTTATATCATGATAAAGGGGTAGTCGATTGAAATGGTTGTCGCAACCATCATTTTATTTAGCATACTCGGCATTAAACTGACCTTATTTGGCTATCAAGTACCGTTAAGACTTGTTAACTTAATGTTTAGGAAGTTTGGCAATTAGCAATGTTTCCCTCTGCATGATTGTTTGTACTCTTCTTTCTAACGGACTTTCTCAATGCTTGAGGTACTTGATTTAATCAGTGATTATCTATTGATGTGATCTTTTTTCACAGGTATTTGAATTTCCCGCTGAGTTCAACACTCACTGTGGGCTGGCTAAATAAACCAGGCCGTGACTTAAAGGTTAAGCTGTGCGGTTATCTGAGACCGAAATGCCATCCTATATTCTATGATTCTAACATAAACTCAGCAGCTGTGGTCAGACTCAACATTTATCAAGCTTTTCTTTT
>MG242413 NrustTERT9ex-O[organism=Nicotiana rustica] TERT clone from N.rustica inherited from N.paniculata ancestral genome donor, exon 9, partial sequence, 905 bp
TTCCAAGCTTGTTAAGCTACGAAGGTTTGAGAAGTTCACGCTCAAGCAGAGCATGAGGAAAATTAAACTATCTAGGTATCATCTACTATCGGATCAGTACTCCTTACTGAAACATAAAGTACTAGAGCTCTGGATTTTTTGGTTCTTTTCTTCAATTGTTGTGCCACTGGTTCAAGCTAACTTTTACGTAACTGAAGCTGAGCATGAGAAACAAGATATATTTTATTATCGCAAGCCTACGTGGGAGAACATTATTTCCAAATTTGTGACTTGCTTGAGAGATCAAGGTTATCAAGAATTAAATGTTGCATCTGTCAAGAAAATAATATGGAATAGATCATTTGGTTTCTCAAAAGTTCGACTTTGTCCAAAAGGAAAGGGGGTAAGAATGCTGGCAAACCTTAAAGCATCGGCAAAGTTGCCTGTGAGTCCTCCTTTGCAATCCAAATGTCTGAGAAAAGTAGGTGTTGGTAGAAATGTTAAATGTTACAATTACAAATCTGTTAATGAAGTCCTCAAAGATTTGCACTTGGTGCTCAAACGTATAGTAATAAATGAACCAGAAAGGTTGGGTTCATCTGTATTTGACTACAATGATGCATATAAAAGGCTTCTCCCTTTCTTATCACTCCTGAAGAGTGGTTTTTCTGTCAAACCTGGAGTTTTCATCATTGTATCAGACGTTGAAAAAGCTTTTGACTCTATAGACCAAGATAAGCTACTGAGTGTGCTGGATGATCTCAATTTGGAGGAAGAATATTTTTTAAGCAAAGTTGTTCAAGTTGTGTGCACTAAGAAATCATTGCGGATACCACAAAACTGGACATTAGTGAGTAAAGAGAATGCCCCTGACTCCGCTAATGCTGGGTCTTCTCTTCCCACTGGCTCATTGCATGGCATTCTTG
>MG242414 NrustTERT9ex-U[organism=Nicotiana rustica] TERT clone from N.rustica inherited from N.undulata ancestral genome donor, exon 9, partial sequence, 905 bp
TTCCAAGCTTGTTAAGCTACGAAGGTTTGAGAAGTTCACGCTCAAGCAGAGCATGAGGAAAATTAAACTATCTAGGTATCATCTACTATCAGATCTGTACTCCTTACTGAAACATAAAGTACTAGAGCACTGGATATTTTGGTTCTTTTCTTCAATTGTTGTGCCACTGGTTCAAGCTAACTTTTACGTAACTGAAGCTGAGCATGAGAAACAAGATATATTTTATTATCGCAAGCCTACGTGGGAGAACATTATTTCCAAATTTGTGACTTGCTTGAGAGATCAAGGTTATCAAGAATTAAATGTTGCATCTGTCAAGAAAATAATATGGAATAGATCATTTGGTTTCTCAAAAGTTCGACTTTGTCCAAAAGGAAAGGGGGTAAGAATGCTGGCAAACCTTAAAGCATCGGCAAAGTTGCCTGTGAATCCTCCTTTGCAATCCAAAGGTCTGAGAAGAGTAGGTGTTGGTAGAAATGTTAAATGTTACAATTACAAATCTGTTAATGAAGTCCTCAAAGATTTGCACTTGGTGCTCAAACGTATAGTAGTAAATGAACCAGAGAGGTTGGGTTCATCTGTATTTGACTACAATGATGCATATAAAAGGCTTCTCCCTTTCTTATCACTCCTGAAGAGTGGTTTTTCTGTCAAACCTGGAGCTTTCATCATTGTATCAGACGTTGAAAAAGCTTTTGACTCTGTAGACCAAGATAAGCTACTGAGTGTGTTGGATGATCTCAATTTGGAGGATGAATATTTTTTAAGCAAAGTTGTTCAAGTTGTGTGCACTAAGAAATCATTGCGGATACCACAAAACTGGACATTAGTGAGTAAAGAGAATGCCCCTGACTCCGCTAATGCCAGGTCTTGTCTTCCCACTGGCTCATTGCATGGCATTCTTG
>MG242407 NstoTERT9ex-O[organism=Nicotiana stocktonii] TERT clone from N.stocktonii inherited from N.obtusifolia ancestral genome donor, exon 9, partial sequence, 799 bp
TTCCAAGCTTGTTAAGCTACGAAGGTTTGATAAGTTCACGCTCAAGCATAGCATGAGGAAAATTAAACTATCTAGGTATCATCTACTACCAGATCAGTACTCCTTACTGAAACATAAAATACTAGAGCACTGGATATTTTGGTTCTTTTCTTCAATTGTTGTGCCACTGGTTCAAGCTAACTTTTACGTAACTGAAGCTGAACATGAGAAACAAGAGATATTTTATTATCGCAAGCCTATGCGGGAGAACATTATTTCCAAATTTGTGACTTGCTTGAGAGATCAAGGTTATCAAGAATTAAATGTTGCATCTGTCAAGGAAATAATATGGAATAGATCATTTGGTTTCTCAAAAGTTCGAGTTTGTCCAAAAGGAAAGGGAGTAAGAATGCTGGCAAACCTTAAAGCATCGGCAAAGTTGCCTGTGAATCCTCCTGTGCAATCCAAAGGTCTGAGAAAAGTAGGTGTTGGTAGAAATGTTAAATGTTACAATGATGCATATAAAAGGCTTCTCCCTTTCTTATCACTCCTGAAGAGTGGTTTTTCTGTCAAACCTGGAGTTTTCATCGTTTTATCAGACGTTGAAAAAGCTTTTGACTCTGTCGACCAAGATAAGCTACTGTGCTGGATGATCTCAATTTGGAGGAAGAATATTTTTTAAGCAAAGTTGTTCAAGTTGTTAGCACTAAGAAATCATTGCGGATACCACAAAAATGGACATCAGTGAGTAAAGAGAATGCCCCTGGCTCTGCTAATGCCAGGTCTTGTCTTCCCACTGGCTCATTGCATGGCATTCTTG
>MG242408 NstoTERT9ex-S[organism=Nicotiana stocktonii] TERT clone from N.stocktonii inherited from N.sylvestris ancestral genome donor, exon 9, partial sequence, 905 bp
TTCCAAGCTTGTTAAGCTACGAAGGTTTGAGAAGTTCACGCTCAAGCAGAGCATGAGGAAAATTAAACTATCTAGGTATCATCTACTATCAGATCAGTACTCCTTACTGAAACATAAACTACTAGAGCACTGGATATTTTGGTTCTTTTCTTCAATTGTTGTGCCACTGGTTCAAGCTAACTTTTACGTAACTGAAGCTGAGCATGAGAAACAAGATATATTTTATTATCGCAAGCCTACGTGGGAGAACATTATTTCCAAATTTATGACTTGCTTGAGAAATCAAGGTTATCAAGAATTAAATGTTGCATCTGTCAAGAAAATAATATGGAATAGATCTTTTGGTTTCTCAAAAGTTCGACTTTGTCCAAAAGGAAAGGGGGTTAGAATGCTGGCTAACCTTAAAGCATCGGCAAAGTTGCCTGTGAATCCTCCATTGCAATCCAAAGGTCTGAGAAAAGTAGGTGTTGGTAGAAATGTTGAATGTTACAATTACAAATCTGTTAATGGAGTCCTCAAAGATTTGCACTTGGTGCTCAAACATACAGTAGTAAATGAACCAGAGAGGTTGGGTTCATCTGTATTTGACTACAATGATGCATATAAAAGGCTTCTCCCTTTCTTATCACTCCTGAAGAGTGGTTTTTCTGTCAAACCTGGAGTTTTCATCATTGTATCAGACGTTGAAAAAGCGTTTGATTCTGTAGACCAAGATAAGTTACTGAGTGTGCTGGATGATCTCAATTTGGAGAAAGAATATTTTTTAAGCAAAGTTGTTCAAGTTGTGTGCACTAAGAAATCATTGCGGATACCACAAAACTGGACATTAGTGAGTAAAGAGAATGCTCCCGACTCCGCCAATGCTAGGTCTTATCTTCCCACAGGCTCATTGCATGGCATTCTTG
>MG242412 NuduTERT9ex[organism=Nicotiana undulata] TERT clone from N.undulata, exon 9, partial sequence, 905 bp
TTCCAAGCTTGTTAAGCTACGAAGGTTTGAGAAGTTCACGCTCAAGCAGAGCATGAGGAAAATTAAACTATCTAGGTATCATCTACTATCAGATCTGTACTCCTTACTGAAACATAAAGTACTAGAGCACTGGATATTTTGGTTCTTTTCTTCAATTGTTGTGCCACTGGTTCAAGCTAACTTTTACGTAACTGAAGCTGAGCATGAGAAACAAGATATATTTTATTATCGCAAGCCTACGTGGGAGAACATTATTTCCAAATTTGTGACTTGCTTGAGAGATCAAGGTTATCAAGAATTAAATGTTGCATCTGTCAAGAAAATAATATGGAATAGATCATTTGGTTTCTCAAAAGTTCGACTTTGTCCAAAAGGAAAGGGGGTAAGAATGCTGGCAAACCTTAAAGCATCGGCAAAGTTGCCTGTGAATCCTCCTTTGCAATCCAAAGGTCTGAGAAGAGTAGGTGTTGGTAGAAATGTTAAATGTTACAATTACAAATCTGTTAATGAAGTCCTCAAAGATTTGCACTTGGTGCTCAAACGTATAGTAGTAAATGAACCAGAGAGGTTGGGTTCATCTGTATTTGACTACAATGATGCATATAAAAGGCTTCTCCCTTTCTTATCACTCCTGAAGAGTGGTTTTTCTGTCAAACCTGGAGCTTTCATCATTGTATCAGACGTTGAAAAAGCTTTTGACTCTGTAGACCAAGATAAGCTACTGAGTGTGCTGGATGATCTCAATTTGGAGGATGAATATTTTTTAAGCAAAGTTGTTCAAGTTGTGTGCACTAAGAAATCATTGCGGATACCGCAAAACTGGACATTAGTGAGTAAAGAGAATGCCCCTGACTCCGCTAATGCCAGGTCTTGTCTTCCCACTGGCTCATTGCATGGCATTCTTG
>MG242420 NwigTERT9ex[organism=Nicotiana wigandiodes] TERT clone from N. wigandiodes, exon 9, partial sequence, 905 bp
TTCCAAGCTTGTTAAGCTACGAAGGTTTGAGAAGTTCACGCTCAAGCAGAGCATGAGGAAAATTAAACTATCTAGGTATCATCTACTATCAGATCAGTACTCCTTACTGAAACATAAAGTACTAGAGCACTGGATATTTTGGTTCTTTTCTTCAATTGTTGTGCCACTGGTTCAAGCTAACTTTTACGTAACTGAAGCTGAGCATGAGAAACAAGATATATTTTATTATCGCAAGCCTACGTGGGAGAACATTATTTCCAAATTTGTGACTTGCTTGAGAGATCAAGGTTATCAAGAATTAAATGTTGCATCTGTCAAGAAAATAATATGGAATAGATCATTTGGTTTCTCAAAAGTTCGACTTCGTCCAAAAGGCAAGGGGGTAAGAATGCTGGCAAACCTTAAAGCATCGGCAAAGTTGCCTGTGAATCCTCCTTTGCAATCCAAAGGTCTGGGAAAAGTAGGTGTTGGTAGAAATGTTAAATGTTACAATTACAAATCTGTTAATGAAGTCCTCAAAGATTTGCACTTGGTGCTCAAACGTATAGTAGTAAATGAACCAGAGAGGTTGGGTTCATCTGTATTTGACTACAATGATGCATATAAAAGGCTTCTCCCTTTCTTATCACTCCTGAAGAGTGGTTTTTCTGTCAAACCTGGAGCTTTCATCATTGTATCAGACGTTGAAAAAGCTTTTGACTCTGTAGACCAAGATAAGCTACTGAGTGTGCTGGAGGATCTCAATTTGGAGGAAGAATATTTTTTAAGCAAAGTTGTTCAAGTTGTGCGCACTAAGAAATCATTGCGGATACCACAAAACTGGACATTAGTGAGTAAAGAGAATGCCCCTGACTCCGCTAATGCCAGGTCTTGTCTTCCCACTGGCTCATTGCATGGCATTCTTG
>MG242424 NwigTERT45ex[organism=Nicotiana wigandiodes] TERT clone from N. wigandiodes, from exon 4 to exon 5, partial sequence, 589 bp
CACTACCTATAAGCCTTCATTACTTCATCCTGGTAACTAGTTTCAGAAACTTGTTCTTTTGAGGGGCTTTGAATTTGATTAAGTTCACATTTCTCTTCATATATGCTCAACATACTTCAGTGTAGTAGATCTGAGTGCGACATTGTTTGAATTATTGTGAAAGTTTATTGCTACTCCCAGAATCTAGGAAAAAGAGAAGTGTAGATGAAGTTTACTCATCAATGAGGAAAAAGATGTGCATTAGGTTTGTGTCCTGACGTCATTAATGTAAATTCTGCTAGCTGGATTGGCTACAATTGTAGGGATTATATTTTCCATCCCCTGTTGCTGCAGGAAAAATTGTGCTGCGGAGAAGTTATCGACAGAAACTACAAAATGTAGTGACGTGCTTCCATCTAGGGAAGGCCAATTTTACTCAATTACACATACTTCCTTGTGTGGAAAGCGTAAAAGACAGTATAAATGGCAGCGTCAAAGGAAGCGTAAGCAGTTGAAGGCTCAAGAAAAATATTCCTTAATCCCTTGTATGAATTCCAACACTAAGGACAACTGGCCGGGAGACCAGAATTGTGATGTAAGCTCAAATTCA
>NnoctifloraTERTexons10_11_12 [organism=Nicotiana noctiflora] partial TERT CDS sequence covering exons 10, 11 and 12, sequence assembled from SRA reads (SRR2106514), 1078 bp
ACATAAAGCGCAATGTGCTGCGGTTCGGTAGCAATTTTTTCGTGCAATCTGTTGGTATACCTCAAGGGAGTGTTTTGTCCTCTATTCTCTGCTCTTTATATTTAGGACATCTCGAGAAGTCAGTAATATTTCCATTCCTTGACAAAGCTTGTGAACCTGGCCCTGGATTTCCTTCAGAGGAGTGTTTTCTTGATGATACTGCTTCAGGATGTGCTCATCTCTTAATGTGTAAACCTAACTATCTGTTACTTAGATTTATTGATGACTTGCTTTTCATCTCAACCTCAAAGGAACAGGCTTCTAGGTTCTTCTCCCGGTTGCARAGAGGGTTTCGAGCCTACAACTGCGACATGAACAAAAAGAAATTTGGAATGAACTTTCAGATAAACACTATACCAGATCTGAGATCGGATAGATTATATGTGGTTGAAGATGGAACCTCATTTCTTCGRTGGAGTGGACTATTTATCAACTGCTCAACGTTGGAAATTCAGGCAGATTACACGAGGTATTTGAATTTCCCGCTGAGTTCAACACTCACTGTTGGCTGGCTGAATAAACCTGGCCGTGACTTAAAGGTTAAGCTGTGCAGTTATYTGAGACCGAAATGCCATCCTATATTCTATGATTCTAACATAAACTCAGCAGCTGTGGTCAGACTCAACATTTATCAAGCTTTTCTTTTGTGTGCCATGAAGTTCCATTGCTACATCTTTGATTTATCAAGCCTATGTAGATTCAGCACCAAATTTTATGCAGATGCTTTGGGAAAATCATTGAGGTATATGAAAAAGCTCATCAAGAGGAGGATGTTCTCCTTCAAAACTGGTTCAGATTTTCGTCCAATTCTTGAAGTGGGGAAAGGTGAAATCGAATGGCTTGGATTAACTGCTTATATTCGTGTGTTGAAGAGGAAACAATCAAGATATAAGGAGTTGTTACGTGTATTAGATTCTAAGCTCATGGCGCTTGGTMNNCAAGAAAGTACATTATCAATATTACAAGAAGCCACAGATGATAAGCGTTCCTCTATACTATGGAAGATTAAGTATTGACAACAGTAGGAAACATACCTGTG

>NcleveTERT9ex1 [organism=Nicotiana clevelandii] partial TERT sequence assembled from SRA reads (SRR6918826) variant inherited from ancestral N.attenuata genmome genome donor, 1185 bp
TATTTGGGATCAGAGACACGAAACTGAAGCAAGTATACTTGCAAAAGGTTGTGCTGAAAGTGGATTATCTCACAATGACATCGAGTCCGAAAGTTGCAGCACAACTCCAGAAGCACAACCCTCTCTGTTGGAGCCAACCAAGTGTTATTGTCTGAAGAAGCAGGTTGTATCATTTATTTGGGCTGTTTGTCGAAGTATAGTGCCCATAAATTTACTGGGGACTCCCCCTAATTGGAGAGTTCTAACAAAGAATATTTCCAAGCTTGTTAAGCTACGAAGGTTTGAGAAGTTCACGCTCAAGCAGAGCATGAGGAAAATTAAACTATCTAGGTATCATCTACTATCGGATCAGTACTCCTTACTGAAACATAAAGTACTAGAGCTCTGGATTTTTTGGTTCTTTTCTTCAATTGTTGTGCCACTGGTTCAAGCTAACTTTTACGTAACTGAAGCTGAGCATGAGAAACAAGATATATTTTATTATCGCAAGCCTACGTGGGAGAATATTATTTCCAAATTTGTGACTTGCTTGAGAGATCAAGGTTATCAAGAATTGAATGTTGCATCTGTCAAAAAAATAATATGGAATAGATCATTTGGTTTCTCAAAAGTTCGACTTTGTCCAAAAGGAAAGGGGGTAAGAATGCTGGCAAACCTTAAAGCATCGGCAAAGTTGCCTGTGAATCCTCCTTTGCAATCCAAAGGTCTGAGAAAAGTAGGTGTTGGTAGAAATGATAAATGTTGCAATTACAAATCTGTTAATGAAGTCCTCAAAGATTTGCACGTGGTGCTCAAACGTATAGTAGTAAATGAACCAGAGAGGTTGGGTTCATCTGTATTTGACTACAATGATGCATATAAAAGGCTTGTCCCTTTCTTATCACTCATTAAGAGTGGGTTTTCTGTCAAACCTGGAGTTTTCATCATTGTATCAGACGTTGAAAAAGCTTTTGACTCTGTAGACCAAGATAAGTTACTGAGTGTGCTGGATGATCTCAATTTGGAGGAAGAATATATTTTAAGCAAAGTTGTTCAAGTTGTGTGCACTAAGAAATCATTGCGGATACCACAAAAATGGACATTAGTGAGTAAAGAGAATGCCCCTGACTCCGCCAATGCAAGGTCTTGTCTTCCCACTGGCTCGTTGCATGGCATTCTTGTAAAGCAACAGGTGCAAGGCAGAAA
>NcleveTERT9ex2 [organism=Nicotiana clevelandii] partial TERT sequence assembled from SRA reads (SRR6918826) variant inherited from ancestral N.obtusifolia genmome genome donor, 1160 bp
ACGAAACCGAAGCAAGTATACTTGCAAAAGGTTGTGCTGAAAGTGGATTAGCTCACAATGACATCGAGTCCGAAAGTTGCAGCACAACTCCAGAATCACAACCCTCTCTGTTGGAGCCAACCAAGCGTTATTGTATGAAGAAGCAGGTTGTATCATTTATTTGGGCTGTTTGTCGAAGTATAGTGCCCATAAATTTACTGGGGACTCCTTCTAATTGGAGAGTTCTAACAAAGAATATTTCCAAGCTTGTTAAGCTACGAAGGTTTGAGAAGTTCACGCTCAAGCAGAGCATGAGGAAAATTAAACTATCTAGGTATCATCTACTTTCAGATCAATACTCCTTACTGAAACATAAAGTACTAGAGCACTGGATATTTTGGTTCTTTTCTTCAATTGTTGTGCCACTGGTTCAAGCTAACTTTTACGTAACTGAAGCTGAGCATGAGAAACAAGATATATTTTATTATCGCAAGCCTATGTGGGAGAACATTATTTCCAAATTTGTGACTTGCTTGAGAGATCAAGGTTATCAAGAATTAAATGTTGCATCTGTCAAGAAAATAATATGGAATAGATCATTTGGTTTCTCAAAAGTTCGACTTTGTCCAAAAGGAAAGGGGGTAAGAATGCTGGCAAACCTTAAAGCATCGGCAAAGTTGCCTGTGAATCCTCCTTTGCAATCCAAAGGTCTGAGAAAAGTAGGTGTTGGTAGAAATGTTAAATGTTACAATTACAAATCTGTTAATGAAGTCCTCAAAGATTTGCACTTGGTGCTCAAACGTATAGTAGTAAATGAACCAGAGAGGTTGGGTTCATCTGTATTTGACTACAATGATGCATATAAAAGGCTTCTCCCTTTCTTATCACTCCTGAAGAGTGGTTTTTCTGTCAAACCTGGAGCTTTCATCATTGTATCAGACGTTGAAAAAGCTTTTGACTCTGTAGACCAAGATAAGCTACTGAGTGTGCTGGATGATCTCAATTTGGAGGAAGAATATTTTTTAAGCAAAGTTGTTCAAGTTGTGTGCACTAAGAAATCATTGCGGATACCACAAAACTGGACATTAGTGAGTAAAGAGAATGCCCCTGACTCCGCTAATGCCAGGTCTTGTCTTCCCACTGGCTCATTGCATGGCATTCTTGTAAAGCAACAGGAACAG
>NobtusTERT45ex [organism=Nicotiana obtusifolia]-partial TERT from 4 5 exon extracted from genome assembly (MCJB01025246.1:53664-54259), 596 bp
TGAATTTGAGCTTACATCACAATTCTGGTTTCCCGGCCAGTTGTCCTTAGTATTGGAATTCATACAAGGGATTAAGGAATATTTTTCTTGAGCCTTCAACTGCTTACGCTTCCTTTGACGCTGCCATTTATACTGTCTTTTACGCTTTCCACACAAGGAAGGATGTGTAATTGAGTAAAATTGGCCTTCCCTAGATGGAAGCACGTCACTACATTTTGTAGTTTCTGTCGATAACTTCTCCGCAGCACAATTTTTCCTGCAGCAACAGGGCATGGAAAATATAATCCCTACAATTGCAGCCAATCCAGCTAGCAGAATTTACAGTAACGACGTCAGAACACAAACCTAATGCACATCTTTTTCCTCATTGATGAGTAAACTTCATCTACACTTCTCTTTTTCCTAGATTCTGGGAGTAGCAATAAACTTTCACTATAATTCAAACAATGTCTCACTCAGATCTGCTACACTGAAGTATGTTGAGCATATATGAACAGAAATTTGAACTTAACCAAATTCAAAGCCCCTCAAAAGAACAAGTTTCTGAAACTAGTTACCAGGATGAAGTAATGAAGGCTTATAGGTAGTGGCAGATA
>NobtusTERT9ex [organism=Nicotiana obtusifolia]-partial TERT 9 exon extracted from genome assembly (MCJB01025246.1:48616-49788), 1173 bp
TATTTGGGATCAGAGACACGAAACTGAAGCAAGTATACTTGCAAGAGGTTGTGCTGAAAGTGGATTAGCTCACAATGACATCGAGTCCGAAAGTTGCAGCACAACTCCAGAATCACAACCCTCTCTGTTGGAGCCAACCAAGTGTTATTGTATGAAGAAGCAGGTTGTATCATTTATTTGGGCTGTTTGTCGAAGTATAGTGCCCATAAATTTACTGGGGACTCCTTCTAATTGGAGAGTTCTAACAAAGAATATTTCCAAGCTTGTTAAGCTACGAAGGTTTGAGAAGTTCACGCTCAAGCAGAGCATGAGGAAAATTAAACTATCTAGGTATCATCTACTATCAGATCAGTACTCCTTACTGAAACATAAAGTACTAGAGCACTGGATATTTTGGTTCTTTTCTTCAATTGTTGTGCCACTGGTTCAAGCTAACTTTTACGTAACTGAAGCTGAGCATGAGAAACAAGAGATATTTTATTATCGCAAGCCTACGTGGGAGAACATTATTTCCAAATTTGTGACTTGCTTGAGAGATCAAGGTTATCAAGAATTAAATGTTGCATCTGTCAAGAAAATAATATGGAATAGATCATTTGGTTTCTCAAAAGTTCGACTTTGTCCAAAAGGAAAGGGGGTAAGAATGCTGGCAAACCTTAAAGCATCGGCAAAGTTGCCTGTGAATCCTCCTTTGCAATCCAAAGGTCTGAGAAAAGTAGGTGTTGGTAGAAATGTTAAATGTTACAATTACAAATCTGTTAATGAAGTCCTCAAAGATTTGCACTTGGTGCTCAAACGTATAGTAGTAAATGAACCAGAGAGGTTGGGTTCATCTGTATTTGACTACAATGATGCATATAAAAGGCTTCTCCCTTTCTTATCACTCCTGAAGAGTGGTTTTTCTGTCAAACCTGGAGTTTTCATCATTGTATCAGACGTTGAAAAAGCTTTTGACTCTGTCGACCAAGATAAGCTACTGAGTGTGCTGGATGATCTCAATTTGGAGGAAGAATATTTTTTAAGCAAAGTTGTTCAAGTTGTTAGCACTAAGAAATCATTGCGGATACCACAAAACTGGACATTAGTGAGTAAAGAGAATGCCCCTGACTCTGCTAATGCCAGGTCTTGTCTTCCCACTGGTTCATTGCATGGCATTCTTGTAAAGCAACAGGT
>NattenTERT9ex [organism=Nicotiana attenuata]-partial TERT 9 exon extracted from genome assembly (MJEQ01004512.1:63800-64972), 1172 bp
TATTTGGGATCAGAGACACGAAACTGAAGCAAGTATACTTGCAAAAGGTTGTGCTGAAAGTGGATTATCTCACAATGACATCGAGTCCGAAAGTTGCAGCACAACTCCAGAAGCACAACCCTCTCTGTTGGAGCCAACCAAGTGTTATTGTCTGAAGAAGCAGGTTGTATCATTTATTTGGGCTGTTTGTCGAAGTATAGTGCCCATAAATTTACTGGGGACTCCTCCTAATTGGAGAGTTCTAACAAAGAATATTTCCAAGCTTGTTAAGCTACGAAGGTTTGAGAAGTTCACACTCAAGCAGAGCATGAGGAAAATTAAACTATCTAGGTATCCTCTACTATCAGATCAGTACTCCTTACTGAAACATAAAGTACTAGAGCACTGGATATTTTGGTTCTTTTCTTCAATAGTTGTGCCACTGGTTCAAGCTAACTTTTACGTAACTGAAGCTGAGCATGAGAAACAAGATATATTTTATTATCGCAAGCCTACGTGGGAGAATATTATTTCCAAATTTGTGACTTGCTTGAGAGATCAAGGTTATCAAGAATTGAATGTTGCATCTGTCAAAAAAATAATATGGAATAGATCATTTGGTTTCTCAAAAGTTCGACTTTGTCCAAAAGGAAAGGGGGTAAGAATGCTGGCAAACCTTAAAGCATCGGCAAAGTTGCCTGTGAATCCTCCATTGCAATCCAAAGGTCTGAGAAAAGTAGGTGTTGGTAGAAATGATAAATGTTGCAATTACAAATCTGTTAATGAAGTCCTCAAAGATTTGCACGTGGTGCTCAAACGTATAGTAGTAAATGAACCAGAGAGGTTGGGTTCATCTGTATTTGACTACAATGATGCATATAAAAGGCTTGTCCCTTTCTTATCACTCATTAAGAGTGAGTTTTCTGTCAAACCTGGAGTTTTCATCATTGTATCAGACGTTGAAAAAGCTTTTGACTCTGTAGACCAAGATAAGTTACTGAGTGTGCTGGATGATCTCAATTTGGAGGAAGAATATATTTTAAGCAAAGTTGTTCAAGTTGTGTGCACTAAGAAATCATTGCGGATACCACAAAAATGGACATTAGTGAGTAAAGAGAATGCCCCTGACTCCGCCAATGCAAGGTCTTGTCTTCCCACTGGCTCGTTGCATGGCATTCTTGTAAAGCAACAGG
