# Supplementary material for: Origin and Fates of TERT Gene Copies in Polyploid Plants
Source: Int J Mol Sci. 2021 Feb 11;22(4):1783. doi: 10.3390/ijms22041783 (PMC7916837; doi:10.3390/ijms22041783)
Supplement: Supplementary file 1 [file ijms-22-01783-s001.zip › Appendix_A2_9exonTERT.fasta]

>N_sylvestris_TERTc
TTCCAAGCTTGTTAAGCTACGAAGGTTTGAGAAGTTCACGCTCAAGCAGAGCATGAGGAAAATTAAACTATCTAGGTATCATCTACTATCAGATCAGTACTCCTTACTGAAACATAAACTACTAGAGCACTGGATATTTTGGTTCTTTTCTTCAATTGTTGTGCCACTGGTTCAAGCTAACTTTTACGTAACTGAAGCTGAGCATGAGAAACAAGATATATTTTATTATCGCAAGCCTACGTGGGAGAACATTATTTCCAAATTTGTGACTTGCTTGAGAGATCAAGGTTATCAAGAATTAAATGTTGCATCTGTCAAGAAAATAATATGGAATAGATCTTTTGGTTTCTCAAAAGTTCGACTTTGTCCAAAAGGAAAGGGGGTAAGAATGCTGGCTAACCTTAAAGCATCGGCAAAGTTGCCTGTGAATCCTCCATTGCAATCCAAAGGTCTGAGAAAAGTAGGTGTTGGTAGAAATGTTAAATGTTACAATTACAAATCTGTTAATGAAGTCCTCAAAGATTTGCACTTGGTGCTCAAACATATAGTAGTAAATGAACCAGAGAGGTTGGGTTCATCTGTATTTGACTACAATGATGCATATAAAAGGCTTCTCCCTTTCTTATCACTCCTGAAGAGCGGTTTTTCTGTCAAACCTGGAGTTTTCATCATTGTATCAGACGTTGAAAAAGCTTTTGATTCTGTAGACCAAGATAAGTTACTGAGTGTGCTGGATGATCTCAATTTGGAGGAAGAATATTTTTTAAGCAAAGTTGTTCAAGTTGTGTGCACTAAGAAATCATTACGGATACCACAAAACTGGACATTAGTGAGTAAAGAGAATGCCCCTGACTCCGCCAATGCTAGGTCTTATCTTCCCACTGGCTCATTGCATGGCATTCTTG
>N_tabacum_TERT/Cs
TTCCAAGCTTGTTAAGCTACGAAGGTTTGAGAAGTTCACGCTCAAGCAGAGCATGAGGAAAATTAAACTATCTAGGTATCATCTACTATCAGATCAGTACTCCTTACTGAAACATAAACTACTAGAGCACTGGATATTTTGGTTCTTTTCTTCAATTGTTGTGCCACTGGTTCAAGCTAACTTTTACGTAACTGAAGCTGAGCATGAGAAACAAGATATATTTTATTATCGCAAGCCTACGTGGGAGAACATTATTTCCAAATTTGTGACTTGCTTGAGAGATCAAGGTTATCAAGAATTAAATGTTGCATCTGTCAAGAAAATAATATGGAATAGATCTTTTGGTTTCTCAAAAGTTCGACTTTGTCCAAAAGGAAAGGGGGTAAGAATGCTGGCTAACCTTAAAGCATCGGCAAAGTTGCCTGTGAATCCTCCATTGCAATCCAAAGGTCTGAGAAAAGTAGGTGTTGGTAGAAATGTTAAATGTTACAATTACAAATCTGTTAATGAAGTCCTCAAAGATTTGCACTTGGTGCTCAAACATATAGTAGTAAATGAACCAGAGAGGTTGGGTTCATCTGTATTTGACTACAATGATGCATATAAAAGGCTTCTCCCTTTCTTATCACTCCTGAAGAGCGGTTTTTCTGTCAAACCTGGAGTTTTCATCATTGTATCAGACGTTGAAAAAGCTTTTGATTCTGTAGACCAAGATAAGTTACTGAGTGTGCTGGATGATCTCAATTTGGAGGAAGAATATTTTTTAAGCAAAGTTGTTCAAGTTGTGTGCACTAAGAAATCATTACGGATACCACAAAACTGGACATTAGTGAGTAAAGAGAATGCCCCTGACTCCGCCAATGCTAGGTCTTATCTTCCCACTGGCTCATTGCATGGCATTCTTG
>N_repanda_TERT/Cs
TTCCAAGCTTGTTAAGCTACGAAGGTTTGAGAAGTTCACGCTCAAGCAGAGCATGAGGAAAATTAAACTATCTAGGTATCATCTACTATCAGATCAGTGCTCCTTACTGAAACATAAACTACTAGAGCACTGGATATTTTGGTTCTTTTCATCAATTGTTGTGCCACTGGTTCAAGCTAACTTTTACGTAACTGAAGCTGAGCATGAGAAACAAGATATATTTTATTATCGCAAGCCTACGTGGGAGAACATTATTTCCAAATTTATGACTTGCTTGAGAAATCAAGGTTATCAAGAATTAAATGTTGCACCTGTCAAGAAAATAATATGGAATAGATCTTTTGGTTTCTCAAAAGTTCGACTTTGTCCAAAAGGAAAGGGGGTTAGAATGCTGGCTAACCTTAAAGCATCGGCAAAGTTGCCTGTGAATCCTCCATTGCAATCCAAAGGTCTGAGAAAAGTAGGTGTTGGTAGAAATGTTGAATGTTACAATTACAAATCTGTTAATGGAGTCCTCAAAGATTTGCACTTGGTGCTCAAACATACAGTAGTAAATGAACCAGAGAGGTTGGGTTCATCTGTATTTGACTACAATGATGCATATAAAAGGCTTCTCCCTTTCTTATCACTCCTGAAGAGTGGTTTTTCTGTAAAACCTGGAGTTTTCATCATTGTATCAGATGTTGAAAAAGCGTTTGATTCTGTAGACCAAGATAAGTTACTGAGTGTGCTGGATGATCTCAATTTGGAGAAAGAATATTTTTTAAGCAAAGTTGTTCAAGTTGTGTGCACTAAGAAATCATTGCGGATACCACAAAACTGGACATCAGTGAGTAAAGAGAATGCTCCCGACTCCGCCAATGCTAGGTCTTATCTTCCCACAGGCTCATTGCATGGCATTCTTG
>N_nesoph_TERT/Cs
TTCCAAGCTTGTTAAGCTACGAAGGTTTGAGAAGTTCACGCTCAAGCAGAGCATGAGGAAAATTAAACTATCTAGGTATCATCTACTATCAGATCAGTACTCCTTACTGAAACATAAACTACTAGAGCACTGGATATTTTGGTTCTTTTCTTCAATTGTTGTGCCACTGGTTCAAGCTAACTTTTACGTAACTGAAGCTGAGCATGAGAAACAAGATATATTTTATTATCGCAAGCCTACGTGGGAGAACATTATTTCCAAATTTATGACTTGCTTGAGAAATCAAGGTTATCAAGAATTAAATGTTGCATCTGTCAAGAAAATAATATGGAATAGATCTTTTGGTTTCTCAAAAGTTCGACTTTGTCCAAAAGGAAAGGGGGTTAGAATGCTGGCTAACCTTAAAGCATCGGCAAAGTTGCCTGTGAATCCTCCATTGCAATCCAAAGGTCTGAGAAAAGTAGGTGTTGGTAGAAATGTTGAATGTTACAATTACAAATCTGTTAATGGAGTCCTCAAAGATTTGCACTTGGTGCTCAAACATACAGTAGTAAATGAACCAGAGAGGTTGGGTTCATCTGTATTTGACTACAATGATGCATATAAAAGGCTTCTCCCTTTCTTATCACTCCTGAAGAGTGGTTTTTCTGTCAAACCTGGAGTTTTCATCATTGTATCAGATGTTGAAAAAGCGTTTGATTCTGTAGACCAAGATAAGTTACTGAGTGTGCTGGATGATCTCAATTTGGAGAAAGAATATTTTTTAAGCAAAGTTGTTCAAGTTGTGTGCACTAAGAAATCATTGCGGATACCACAAAACTGGACATTAGTGAGTAAAGAGAATGCTCCCGACTCCGCCAATGCTAGGTCTTATCTTCCCACAGGCTCATTGCATGGCATTCTTG
>N_stock_TERT/Cs
TTCCAAGCTTGTTAAGCTACGAAGGTTTGAGAAGTTCACGCTCAAGCAGAGCATGAGGAAAATTAAACTATCTAGGTATCATCTACTATCAGATCAGTACTCCTTACTGAAACATAAACTACTAGAGCACTGGATATTTTGGTTCTTTTCTTCAATTGTTGTGCCACTGGTTCAAGCTAACTTTTACGTAACTGAAGCTGAGCATGAGAAACAAGATATATTTTATTATCGCAAGCCTACGTGGGAGAACATTATTTCCAAATTTATGACTTGCTTGAGAAATCAAGGTTATCAAGAATTAAATGTTGCATCTGTCAAGAAAATAATATGGAATAGATCTTTTGGTTTCTCAAAAGTTCGACTTTGTCCAAAAGGAAAGGGGGTTAGAATGCTGGCTAACCTTAAAGCATCGGCAAAGTTGCCTGTGAATCCTCCATTGCAATCCAAAGGTCTGAGAAAAGTAGGTGTTGGTAGAAATGTTGAATGTTACAATTACAAATCTGTTAATGGAGTCCTCAAAGATTTGCACTTGGTGCTCAAACATACAGTAGTAAATGAACCAGAGAGGTTGGGTTCATCTGTATTTGACTACAATGATGCATATAAAAGGCTTCTCCCTTTCTTATCACTCCTGAAGAGTGGTTTTTCTGTCAAACCTGGAGTTTTCATCATTGTATCAGACGTTGAAAAAGCGTTTGATTCTGTAGACCAAGATAAGTTACTGAGTGTGCTGGATGATCTCAATTTGGAGAAAGAATATTTTTTAAGCAAAGTTGTTCAAGTTGTGTGCACTAAGAAATCATTGCGGATACCACAAAACTGGACATTAGTGAGTAAAGAGAATGCTCCCGACTCCGCCAATGCTAGGTCTTATCTTCCCACAGGCTCATTGCATGGCATTCTTG
>N_obtusif_TERT
TTCCAAGCTTGTTAAGCTACGAAGGTTTGAGAAGTTCACGCTCAAGCAGAGCATGAGGAAAATTAAACTATCTAGGTATCATCTACTATCAGATCAGTACTCCTTACTGAAACATAAAGTACTAGAGCACTGGATATTTTGGTTCTTTTCTTCAATTGTTGTGCCACTGGTTCAAGCTAACTTTTACGTAACTGAAGCTGAGCATGAGAAACAAGAGATATTTTATTATCGCAAGCCTACGTGGGAGAACATTATTTCCAAATTTGTGACTTGCTTGAGAGATCAAGGTTATCAAGAATTAAATGTTGCATCTGTCAAGAAAATAATATGGAATAGATCATTTGGTTTCTCAAAAGTTCGACTTTGTCCAAAAGGAAAGGGGGTAAGAATGCTGGCAAACCTTAAAGCATCGGCAAAGTTGCCTGTGAATCCTCCTTTGCAATCCAAAGGTCTGAGAAAAGTAGGTGTTGGTAGAAATGTTAAATGTTACAATTACAAATCTGTTAATGAAGTCCTCAAAGATTTGCACTTGGTGCTCAAACGTATAGTAGTAAATGAACCAGAGAGGTTGGGTTCATCTGTATTTGACTACAATGATGCATATAAAAGGCTTCTCCCTTTCTTATCACTCCTGAAGAGTGGTTTTTCTGTCAAACCTGGAGTTTTCATCATTGTATCAGACGTTGAAAAAGCTTTTGACTCTGTCGACCAAGATAAGCTACTGAGTGTGCTGGATGATCTCAATTTGGAGGAAGAATATTTTTTAAGCAAAGTTGTTCAAGTTGTTAGCACTAAGAAATCATTGCGGATACCACAAAACTGGACATTAGTGAGTAAAGAGAATGCCCCTGACTCTGCTAATGCCAGGTCTTGTCTTCCCACTGGTTCATTGCATGGCATTCTTG
>N_repanda_TERT/O
-TCCAAGCTTGTTAAGCTACGAAGGTTTGATAAGTTCACGCTCAAGCATAGCATGAGGAAAATTAAACTATCTAGGTATCATCTACTACCAGATCAGTACTCCTTACTGAAACATAAAATACTAGAGCACTGGATATTTTGGTTCTTTTCTTCAATTGTTGTGCCACTGGTTCAAGCTAACTTTTACGTAACTGAAGCTGAACATGAGAAACAAGAGATATTTTATTATCGCAAGCCTATGCGGGTGAACATTATTTCCAAATTTGTGACTTGCTTGAGAGATCAAGGTTATCAAGAATTAAATGTTGCATCTGTCAAGGAAATAATATGGAATAGATCATTTGGTTTCTCAAAAGTTCGAGTTTGTCCAAAAGGAAAGGGAGTAAGAATGCTGGCAAACCTTAAAGCATCGGCAAAGTTGCCTGTGAATCCTCCTGTGCAATCCAAAGGTCTGAGAAAAGTAGGTGTTGGTAGAAATGTTAAATGT------------------------------------------------------------------------------------------------------TACAATGATGCATATAAAAGGCTTCTCCCTTTCTTATCACTCCTGAAGAGTGGTTTTTCTGTCAAACCTGGAGTTTTCATCGTTTTATCAGACGTTGAAAAAGCTTTTGACTCTGTCGACCAAGATAAGCTAC----TGTGCTGGATGATCTCAATTTGGAGGAAGAATATTTTTTAAGCAAAGTTGTTCAAGTTGTTAGCACTAAGAAATCATTGCGGATACCACAAAACTGGACATCAGTGAGTAAAGAGAATGCCCCTGGCTCTGCTAATGCCAGGTCTTGTCTTCCCACTGGCTCATTGCATGGCATTCTTG
>N_nesoph_TERT/O
TTCCAAGCTTGTTAAGCTACGAAGGTTTGATAAGTTCACGCTCAAGCATAGCATGAGGAAAATTAAACTATCTAGGTATCATCTACTACCAGATCAGTACTCCTTACTGAAACATAAAATACTAGAGCACTGGATATTTTGGTTCTTTTCTTCAATTGTTGTGCCACTGGTTCAAGCTAACTTTTACGTAACTGAAGCTGAACATGAGAAACAAGAGATATTTTATTATCGCAAGCCTATGCGGGAGAACATTATTTCCAAATTTGTGACTTGCTTGAGAGATCAAGGTTATCAAGAATTAAATGTTGCATCTGTCAAGGAAATAATATGGAATAGATCATCTGGTTTCTCAAAAGTTCGAGTTTGTCCAAAAGGAAAGGGAGTAAGAATGCTGGCAAACCTTAAAGCATCGGCAAAGTTGCCTGTGAATCCTCCTGTGCAATCCAAAGGTCTGAGAAAAGTAGGTGTTGGTAGAAATGTTAAATGT------------------------------------------------------------------------------------------------------TACAATGATGCATATAAAAGGCTTCTCCCTTTCTTATCACTCCTGAAGAGTGGTTTTTCTGTCAAACCTGGAGTTTTCATCGTTTTATCAGACGTTGAAAAAGCTTTTGACTCTGTCGACCAAGATAAGCTAC----TGTGCTGGATGATCTCAATTTGGAGGAAGAATATTTTTTAAGCAAAGTTGTTCAAGTTGTTAGCACTAAGAAATCATTGCGGATACCACAAAAATGGACATCAGTGAGTAAAGAGAATGCCCCTGGCTCTGCTAATGCCAGGTCTTGTCTTCCCACTGGCTCATTGCATGGCATTCTTG
>N_stock_TERT/O
TTCCAAGCTTGTTAAGCTACGAAGGTTTGATAAGTTCACGCTCAAGCATAGCATGAGGAAAATTAAACTATCTAGGTATCATCTACTACCAGATCAGTACTCCTTACTGAAACATAAAATACTAGAGCACTGGATATTTTGGTTCTTTTCTTCAATTGTTGTGCCACTGGTTCAAGCTAACTTTTACGTAACTGAAGCTGAACATGAGAAACAAGAGATATTTTATTATCGCAAGCCTATGCGGGAGAACATTATTTCCAAATTTGTGACTTGCTTGAGAGATCAAGGTTATCAAGAATTAAATGTTGCATCTGTCAAGGAAATAATATGGAATAGATCATTTGGTTTCTCAAAAGTTCGAGTTTGTCCAAAAGGAAAGGGAGTAAGAATGCTGGCAAACCTTAAAGCATCGGCAAAGTTGCCTGTGAATCCTCCTGTGCAATCCAAAGGTCTGAGAAAAGTAGGTGTTGGTAGAAATGTTAAATGT------------------------------------------------------------------------------------------------------TACAATGATGCATATAAAAGGCTTCTCCCTTTCTTATCACTCCTGAAGAGTGGTTTTTCTGTCAAACCTGGAGTTTTCATCGTTTTATCAGACGTTGAAAAAGCTTTTGACTCTGTCGACCAAGATAAGCTAC----TGTGCTGGATGATCTCAATTTGGAGGAAGAATATTTTTTAAGCAAAGTTGTTCAAGTTGTTAGCACTAAGAAATCATTGCGGATACCACAAAAATGGACATCAGTGAGTAAAGAGAATGCCCCTGGCTCTGCTAATGCCAGGTCTTGTCTTCCCACTGGCTCATTGCATGGCATTCTTG
>N_clevel_TERT/O
TTCCAAGCTTGTTAAGCTACGAAGGTTTGAGAAGTTCACGCTCAAGCAGAGCATGAGGAAAATTAAACTATCTAGGTATCATCTACTTTCAGATCAATACTCCTTACTGAAACATAAAGTACTAGAGCACTGGATATTTTGGTTCTTTTCTTCAATTGTTGTGCCACTGGTTCAAGCTAACTTTTACGTAACTGAAGCTGAGCATGAGAAACAAGATATATTTTATTATCGCAAGCCTATGTGGGAGAACATTATTTCCAAATTTGTGACTTGCTTGAGAGATCAAGGTTATCAAGAATTAAATGTTGCATCTGTCAAGAAAATAATATGGAATAGATCATTTGGTTTCTCAAAAGTTCGACTTTGTCCAAAAGGAAAGGGGGTAAGAATGCTGGCAAACCTTAAAGCATCGGCAAAGTTGCCTGTGAATCCTCCTTTGCAATCCAAAGGTCTGAGAAAAGTAGGTGTTGGTAGAAATGTTAAATGTTACAATTACAAATCTGTTAATGAAGTCCTCAAAGATTTGCACTTGGTGCTCAAACGTATAGTAGTAAATGAACCAGAGAGGTTGGGTTCATCTGTATTTGACTACAATGATGCATATAAAAGGCTTCTCCCTTTCTTATCACTCCTGAAGAGTGGTTTTTCTGTCAAACCTGGAGCTTTCATCATTGTATCAGACGTTGAAAAAGCTTTTGACTCTGTAGACCAAGATAAGCTACTGAGTGTGCTGGATGATCTCAATTTGGAGGAAGAATATTTTTTAAGCAAAGTTGTTCAAGTTGTGTGCACTAAGAAATCATTGCGGATACCACAAAACTGGACATTAGTGAGTAAAGAGAATGCCCCTGACTCCGCTAATGCCAGGTCTTGTCTTCCCACTGGCTCATTGCATGGCATTCTTG
>N_clevel_TERT/A
TTCCAAGCTTGTTAAGCTACGAAGGTTTGAGAAGTTCACGCTCAAGCAGAGCATGAGGAAAATTAAACTATCTAGGTATCATCTACTATCGGATCAGTACTCCTTACTGAAACATAAAGTACTAGAGCTCTGGATTTTTTGGTTCTTTTCTTCAATTGTTGTGCCACTGGTTCAAGCTAACTTTTACGTAACTGAAGCTGAGCATGAGAAACAAGATATATTTTATTATCGCAAGCCTACGTGGGAGAATATTATTTCCAAATTTGTGACTTGCTTGAGAGATCAAGGTTATCAAGAATTGAATGTTGCATCTGTCAAAAAAATAATATGGAATAGATCATTTGGTTTCTCAAAAGTTCGACTTTGTCCAAAAGGAAAGGGGGTAAGAATGCTGGCAAACCTTAAAGCATCGGCAAAGTTGCCTGTGAATCCTCCTTTGCAATCCAAAGGTCTGAGAAAAGTAGGTGTTGGTAGAAATGATAAATGTTGCAATTACAAATCTGTTAATGAAGTCCTCAAAGATTTGCACGTGGTGCTCAAACGTATAGTAGTAAATGAACCAGAGAGGTTGGGTTCATCTGTATTTGACTACAATGATGCATATAAAAGGCTTGTCCCTTTCTTATCACTCATTAAGAGTGGGTTTTCTGTCAAACCTGGAGTTTTCATCATTGTATCAGACGTTGAAAAAGCTTTTGACTCTGTAGACCAAGATAAGTTACTGAGTGTGCTGGATGATCTCAATTTGGAGGAAGAATATATTTTAAGCAAAGTTGTTCAAGTTGTGTGCACTAAGAAATCATTGCGGATACCACAAAAATGGACATTAGTGAGTAAAGAGAATGCCCCTGACTCCGCCAATGCAAGGTCTTGTCTTCCCACTGGCTCGTTGCATGGCATTCTTG
>N_attenuata_TERT
TTCCAAGCTTGTTAAGCTACGAAGGTTTGAGAAGTTCACACTCAAGCAGAGCATGAGGAAAATTAAACTATCTAGGTATCCTCTACTATCAGATCAGTACTCCTTACTGAAACATAAAGTACTAGAGCACTGGATATTTTGGTTCTTTTCTTCAATAGTTGTGCCACTGGTTCAAGCTAACTTTTACGTAACTGAAGCTGAGCATGAGAAACAAGATATATTTTATTATCGCAAGCCTACGTGGGAGAATATTATTTCCAAATTTGTGACTTGCTTGAGAGATCAAGGTTATCAAGAATTGAATGTTGCATCTGTCAAAAAAATAATATGGAATAGATCATTTGGTTTCTCAAAAGTTCGACTTTGTCCAAAAGGAAAGGGGGTAAGAATGCTGGCAAACCTTAAAGCATCGGCAAAGTTGCCTGTGAATCCTCCATTGCAATCCAAAGGTCTGAGAAAAGTAGGTGTTGGTAGAAATGATAAATGTTGCAATTACAAATCTGTTAATGAAGTCCTCAAAGATTTGCACGTGGTGCTCAAACGTATAGTAGTAAATGAACCAGAGAGGTTGGGTTCATCTGTATTTGACTACAATGATGCATATAAAAGGCTTGTCCCTTTCTTATCACTCATTAAGAGTGAGTTTTCTGTCAAACCTGGAGTTTTCATCATTGTATCAGACGTTGAAAAAGCTTTTGACTCTGTAGACCAAGATAAGTTACTGAGTGTGCTGGATGATCTCAATTTGGAGGAAGAATATATTTTAAGCAAAGTTGTTCAAGTTGTGTGCACTAAGAAATCATTGCGGATACCACAAAAATGGACATTAGTGAGTAAAGAGAATGCCCCTGACTCCGCCAATGCAAGGTCTTGTCTTCCCACTGGCTCGTTGCATGGCATTCTTG
>N_tomento_TERT
TTCCAAGCTTGTTAAGCTACGAAGGTTTGAGAAGTTCACGCTCAAGCAGAGCATGAGGAAAATTAAACTATCTAGGTATCATCTACTATCAGATCAGTACTCCTTACTGAAACATAAAGTACTAGAGCACTGGATATTTTGGTTCTTTTCTTCAATTGTTGTGCCACTGGTTCAAGCTAACTTTTACGTAACTGAAGCTGAGCATGAGAAACAAGATATATTTTATTATCGCAAGCCTATGTGGGAGAACATTATTTCCAAATTTGCGACTTTCTTGAGAGATCAAGGTTATCAAGAATTAAATGTTGCATCTGTCAAGAAAATAATATGGAATAGATCATTTGGTTTCTCAAAAGTTCGACTTTGTCCAAAAGGAAAGGGGGTAAGAATGCTGGCAAACCTTAAAGCATCGGCAAAGTTGCCTGTGAATCCTCCTTTGCAATCCAAAGGTCTGAGAAAAGTAGGTGTTGGTAGAAATGTTAAATGTTACAATTACAAATCTGTTAATGAAGTCCTCAAAGATTTGCACTTGGTGCTCAAACATATAGTAGTAAATGAACCAGAGAGTTTGGGTTCATCTGTATTTGACTACAATGATGCATATAAAAGGCTTCTCCCTTTCTTATCACTCCTGCAGAGTGGTTTTTCTGTCAAACCTGGAGTTTTCATCATTGTATCAGACGTTGAAAAAGCTTTTGACTCTGTAGACCAAGATAAGCTACTGAGTGTGCTGGATGATCTCAATTTGGAGGAAGAATATTTTTTAAGCAAAGTTGTTCAAGTTGTGTGCACTAAGAAATCATTGCGGATACCACAAAACTGGACATTAGTGAGTAAAGAGAATGCCCCTGACTCTGCTAATGCCAGGTCTTGTCTTCCCACTGGCTCATTGCATGGCATTCTTG
>N_tabacum_TERT/Ct
TTCCAAGCTTGTTAAGCTACGAAGGTTTGAGAAGTTCACGCTCAAGCAGAGCATGAGGAAAATTAAACTATCTAGGTATCATCTACTCTCAGATCAGTACTCCTTACTGAAACATAAAGTACTAGAGCACTGGATATTTTGGTTCTTTTCTTCAATTGTTGTGCCACTGGTTCAAGCTAACTTTTACGTAACTGAAGCTGAGCATGAGAAACAAGATATATTTTATTATCGCAAGCCTACGTGGGAGAACATTATTTCCAAATTTGTGACTTTCTTGAGAGATCAAGGTTATCAAGAATTAAATGTTGCATCTGTCAAGAAAATAATATGGAATAGATCATTTGGTTTCTCAAAAGTTCGACTTTGTCCAAAAGGAAAGGGGGTAAGAATGCTGGCAAACCTTAAAGCATCGGCAAAGTTGCCTGTGAATCCTCCTATGCAATCCAAAGGTCTGAGAAAAGTAGGTGTTGGTAGAAATGTTAAATGTTACAATTACAAATCTGTTAATGAAGTCCTCAAAGATTTGCACTTGGTGCTCAAACGTATAGTAGTAAATGAACCAGAGAGGTTGGGTTCATCTGTATTTGACTACAATGATGCATATAAAAGGCTTCTCCCTTTCTTATCACTCCTGCAGAGTGGTTTTTCTGTCAAACCTGGAGTTTTCATCATTGTATCAGACGTTGAAAAAGCTTTTGACTCTGTAGACCAAGATAAGCTACTGAGTGTGCTGGATGATCTCAATTTGGAGGAAGAATATTTTTTAAGCAAAGTTGTTCAAGTTGTGTGCACTAAGAAATCATTGCGGATACCACAAAACTGGACATTAGTGAGTAAAGCGAATGCCCCTGACTCTGCTAATGCCAGGTCTTGTCTTCCCACTGGCTCATTGCATGGCATTCTTG
>N_wigand_TERT
TTCCAAGCTTGTTAAGCTACGAAGGTTTGAGAAGTTCACGCTCAAGCAGAGCATGAGGAAAATTAAACTATCTAGGTATCATCTACTATCAGATCAGTACTCCTTACTGAAACATAAAGTACTAGAGCACTGGATATTTTGGTTCTTTTCTTCAATTGTTGTGCCACTGGTTCAAGCTAACTTTTACGTAACTGAAGCTGAGCATGAGAAACAAGATATATTTTATTATCGCAAGCCTACGTGGGAGAACATTATTTCCAAATTTGTGACTTGCTTGAGAGATCAAGGTTATCAAGAATTAAATGTTGCATCTGTCAAGAAAATAATATGGAATAGATCATTTGGTTTCTCAAAAGTTCGACTTCGTCCAAAAGGCAAGGGGGTAAGAATGCTGGCAAACCTTAAAGCATCGGCAAAGTTGCCTGTGAATCCTCCTTTGCAATCCAAAGGTCTGGGAAAAGTAGGTGTTGGTAGAAATGTTAAATGTTACAATTACAAATCTGTTAATGAAGTCCTCAAAGATTTGCACTTGGTGCTCAAACGTATAGTAGTAAATGAACCAGAGAGGTTGGGTTCATCTGTATTTGACTACAATGATGCATATAAAAGGCTTCTCCCTTTCTTATCACTCCTGAAGAGTGGTTTTTCTGTCAAACCTGGAGCTTTCATCATTGTATCAGACGTTGAAAAAGCTTTTGACTCTGTAGACCAAGATAAGCTACTGAGTGTGCTGGAGGATCTCAATTTGGAGGAAGAATATTTTTTAAGCAAAGTTGTTCAAGTTGTGCGCACTAAGAAATCATTGCGGATACCACAAAACTGGACATTAGTGAGTAAAGAGAATGCCCCTGACTCCGCTAATGCCAGGTCTTGTCTTCCCACTGGCTCATTGCATGGCATTCTTG
>N_arentsii_TERT/W
TTCCAAGCTTGTTAAGCTACGAAGGTTTGAGAAGTTCACGCTCAAGCAGAGCATGAGGAAAATTAAACTATCTAGGTATCATCTACTATCAGATCAGTACTCCTTACTGAAACATAAAGTACTAGAGCACTGGATATTTTGGTTCTTTTCTTCAATTGTTGTGCCACTGGTTCAAGCTAACTTTTACGTAACTGAAGCTGAGCATGAGAAACAAGATATATTTTATTATCGCAAGCCTACGTGGGAGAACATTATTTCCAAATTTGTGACTTGCTTGAGAGATCAAGGTTATCAAGAATTAAATGTTGCATCTGTCAAGAAAATAATATGGAATAGATCATTTGGTTTCTCAAAAGTTCGACTTCGTCCAAAAGGCAAGGGGGTAAGAATGCTGGCAAACCTTAAAGCATCGGCAAAGTTGCCTGTGAATCCTCCTTTGCAATCCAAAGGTCTGGGAAAAGTAGGTGTTGGTAGAAATGTTAAATGTTACAATTACAAATCTGTTAATGAAGTCCTCAAAGATTTGCACTTGGTGCTCAAACGTATAGTAGTAAATGAACCAGAGAGGTTGGGTTCATCTGTATTTGACTACAATGATGCATATAAAAGGCTTCTCCCTTTCTTATCACTCCTGAAGAGTGGTTTTTCTGTCAAACCTGGAGTTTTCATCATTGTATCAGACGTTGAAAAAGCTTTTGACTCTGTAGACCAAGATAAGCTACTGAGTGTGCTGGAGGATCTCAATTTGGAGGAAGAATATTTTTTAAGCAAAGTTGTTCAAGTTGTGCGCACTAAGAAATCATTGCGGATACCACAAAACTGGACATTAGTGAGTAAAGAGAATGCCCCTGACTCCGCTAATGCCAGGTCTTGTCTTCCCACTGGCTCATTGCATGGCATTCTTG
>N_undulata_TERT
TTCCAAGCTTGTTAAGCTACGAAGGTTTGAGAAGTTCACGCTCAAGCAGAGCATGAGGAAAATTAAACTATCTAGGTATCATCTACTATCAGATCTGTACTCCTTACTGAAACATAAAGTACTAGAGCACTGGATATTTTGGTTCTTTTCTTCAATTGTTGTGCCACTGGTTCAAGCTAACTTTTACGTAACTGAAGCTGAGCATGAGAAACAAGATATATTTTATTATCGCAAGCCTACGTGGGAGAACATTATTTCCAAATTTGTGACTTGCTTGAGAGATCAAGGTTATCAAGAATTAAATGTTGCATCTGTCAAGAAAATAATATGGAATAGATCATTTGGTTTCTCAAAAGTTCGACTTTGTCCAAAAGGAAAGGGGGTAAGAATGCTGGCAAACCTTAAAGCATCGGCAAAGTTGCCTGTGAATCCTCCTTTGCAATCCAAAGGTCTGAGAAGAGTAGGTGTTGGTAGAAATGTTAAATGTTACAATTACAAATCTGTTAATGAAGTCCTCAAAGATTTGCACTTGGTGCTCAAACGTATAGTAGTAAATGAACCAGAGAGGTTGGGTTCATCTGTATTTGACTACAATGATGCATATAAAAGGCTTCTCCCTTTCTTATCACTCCTGAAGAGTGGTTTTTCTGTCAAACCTGGAGCTTTCATCATTGTATCAGACGTTGAAAAAGCTTTTGACTCTGTAGACCAAGATAAGCTACTGAGTGTGCTGGATGATCTCAATTTGGAGGATGAATATTTTTTAAGCAAAGTTGTTCAAGTTGTGTGCACTAAGAAATCATTGCGGATACCGCAAAACTGGACATTAGTGAGTAAAGAGAATGCCCCTGACTCCGCTAATGCCAGGTCTTGTCTTCCCACTGGCTCATTGCATGGCATTCTTG
>N_arentsii_TERT/U
-----------------------------------------------------------------------------------------------------------------------------------GGATATTTTGGTTCTTTTCTTCAATTGTTGTGCCACTGGTTCAAGCTAACTTTTACGTAACTGAAGCTGAGCATGAGAAACAAGATATATTTTATTATCGCAAGCCTACGTGGGAGAACATTATTTCCAAATTTGTGACTTGCTTGAGAGATCAAGGTTATCAAGAATTAAATGTTGGATCTGTCAAGAAAATAATATGGAATAGATCATTTGGTTTCTCAAAAGTTCGACTTTGTCCAAAAGGAAAGGGGGTAAGAATGCTGGCAAACCTTAAAGCATCGGCAAAGTTGCCTGTGAATCCTCCTTTGCAATCCAAAGGTCTGAGAAGAGTAGGTGTTGGTAGAAATGTTAAATGTTACAATTACAAATCTGTTAATGAAGTCCTCAAAGATTTGCACTTGGTGCTCAAACGTATAGTAGTAAATGAACCAGAGAGGTTGGGTTCATCTGTATTTGACTACAATGATGCATATAAAAGGCTTCTCCCTTTCTTATCACTCCTGAAGAGTGGTTTTTCTGTCAAACCTGGAGCTTTCATCATTGTATCAGACGTTGAAAAAGCTTTTGACTCTGTAGACCAAGATAAGCTACTGAGTGTGTTGGATGATCTCAATTTGGAGGATGAATATTTTTTAAGCAAAGTTGTTCAAGTTGTGTGCACTAAGAAATCATTGCGGATACCACAAAACTGGACATTAGTGAGTAAAGAGAATGCCCCTGACTCCGCTAATGCCAGGTCTTGTCTTCCCACTGGCTCATTGCATGGCATTCTTG
>N_rustica_TERT/U
TTCCAAGCTTGTTAAGCTACGAAGGTTTGAGAAGTTCACGCTCAAGCAGAGCATGAGGAAAATTAAACTATCTAGGTATCATCTACTATCAGATCTGTACTCCTTACTGAAACATAAAGTACTAGAGCACTGGATATTTTGGTTCTTTTCTTCAATTGTTGTGCCACTGGTTCAAGCTAACTTTTACGTAACTGAAGCTGAGCATGAGAAACAAGATATATTTTATTATCGCAAGCCTACGTGGGAGAACATTATTTCCAAATTTGTGACTTGCTTGAGAGATCAAGGTTATCAAGAATTAAATGTTGCATCTGTCAAGAAAATAATATGGAATAGATCATTTGGTTTCTCAAAAGTTCGACTTTGTCCAAAAGGAAAGGGGGTAAGAATGCTGGCAAACCTTAAAGCATCGGCAAAGTTGCCTGTGAATCCTCCTTTGCAATCCAAAGGTCTGAGAAGAGTAGGTGTTGGTAGAAATGTTAAATGTTACAATTACAAATCTGTTAATGAAGTCCTCAAAGATTTGCACTTGGTGCTCAAACGTATAGTAGTAAATGAACCAGAGAGGTTGGGTTCATCTGTATTTGACTACAATGATGCATATAAAAGGCTTCTCCCTTTCTTATCACTCCTGAAGAGTGGTTTTTCTGTCAAACCTGGAGCTTTCATCATTGTATCAGACGTTGAAAAAGCTTTTGACTCTGTAGACCAAGATAAGCTACTGAGTGTGTTGGATGATCTCAATTTGGAGGATGAATATTTTTTAAGCAAAGTTGTTCAAGTTGTGTGCACTAAGAAATCATTGCGGATACCACAAAACTGGACATTAGTGAGTAAAGAGAATGCCCCTGACTCCGCTAATGCCAGGTCTTGTCTTCCCACTGGCTCATTGCATGGCATTCTTG
>N_panic_TERT
TTCCAAGCTTGTTAAGCTACGAAGGTTTGAGAAGTTCACGCTCAAGCAGAGCATGAGGAAAATTAAACTATCTAGGTATCATCTACTATCGGATCAGTACTCCTTACTGAAACATAAAGTACTAGAGCTCTGGATTTTTTGGTTCTTTTCTTCAATTGTTGTGCCACTGGTTCAAGCTAACTTTTACGTAACTGAAGCTGAGCATGAGAAACAAGATATATTTTATTATCGCAAGCCTACGTGGGAGAACATTATTTCCAAATTTGTGACTTGCTTGAGAGATCAAGGTTATCAAGAATTAAATGTTGCATCTGTCAAGAAAATAATATGGAATAGATCATTTGGTTTCTCAAAAGTTCGACTTTGTCCAAAAGGAAAGGGGGTAAGAATGCTGGCAAACCTTAAAGCATCGGCAAAGTTGCCTGTGAGTCCTCCTTTGCAATCCAAATGTCTGAGAAAAGTAGGTGTTGGTAGAAATGTTAAATGTTACAATTACAAATCTGTTAATGAAGTCCTCAAAGATTTGCACTTGGTGCTCAAACGTATAGTAATAAATGAACCAGAAAGGTTGGGTTCATCTGTATTTGACTACAATGATGCATATAAAAGGCTTCTCCCTTTCTTATCACTCCTGAAGAGTGGTTTTTCTGTCAAACCTGGAGTTTTCATCATTGTATCAGACGTTGAAAAAGCTTTTGACTCTATAGACCAAGATAAGCTACTGAGTGTGCTGGATGATCTCAATTTGGAGGAAGAATATTTTTTAAGCAAAGTTGTTCAAGTTGTGTGCACTAAGAAATCATTGCGGATACCACAAAACTGGACATTAGTGAGTAAAGAGAATGCCCCTGACTCCGCTAATGCTGGGTCTTCTCTTCCCACTGGCTCATTGCATGGCATTCTTG
>N_rustica_TERT/P
TTCCAAGCTTGTTAAGCTACGAAGGTTTGAGAAGTTCACGCTCAAGCAGAGCATGAGGAAAATTAAACTATCTAGGTATCATCTACTATCGGATCAGTACTCCTTACTGAAACATAAAGTACTAGAGCTCTGGATTTTTTGGTTCTTTTCTTCAATTGTTGTGCCACTGGTTCAAGCTAACTTTTACGTAACTGAAGCTGAGCATGAGAAACAAGATATATTTTATTATCGCAAGCCTACGTGGGAGAACATTATTTCCAAATTTGTGACTTGCTTGAGAGATCAAGGTTATCAAGAATTAAATGTTGCATCTGTCAAGAAAATAATATGGAATAGATCATTTGGTTTCTCAAAAGTTCGACTTTGTCCAAAAGGAAAGGGGGTAAGAATGCTGGCAAACCTTAAAGCATCGGCAAAGTTGCCTGTGAGTCCTCCTTTGCAATCCAAATGTCTGAGAAAAGTAGGTGTTGGTAGAAATGTTAAATGTTACAATTACAAATCTGTTAATGAAGTCCTCAAAGATTTGCACTTGGTGCTCAAACGTATAGTAATAAATGAACCAGAAAGGTTGGGTTCATCTGTATTTGACTACAATGATGCATATAAAAGGCTTCTCCCTTTCTTATCACTCCTGAAGAGTGGTTTTTCTGTCAAACCTGGAGTTTTCATCATTGTATCAGACGTTGAAAAAGCTTTTGACTCTATAGACCAAGATAAGCTACTGAGTGTGCTGGATGATCTCAATTTGGAGGAAGAATATTTTTTAAGCAAAGTTGTTCAAGTTGTGTGCACTAAGAAATCATTGCGGATACCACAAAACTGGACATTAGTGAGTAAAGAGAATGCCCCTGACTCCGCTAATGCTGGGTCTTCTCTTCCCACTGGCTCATTGCATGGCATTCTTG
